# Supplementary material for: Can subtle changes in gene expression be consistently detected with different microarray platforms?
Source: BMC Genomics. 2008 Mar 10;9:124. doi: 10.1186/1471-2164-9-124 (PMC2335120; doi:10.1186/1471-2164-9-124)
Supplement: Additional file 4 — all.data.UG. contains the expression data of all the 5 platforms for the subset of genes with overlapping UG identifiers. [file 1471-2164-9-124-S4.txt]

id.ug	abi.WT1	abi.WT2	abi.WT3	abi.WT4	abi.WT5	abi.dC1	abi.dC2	abi.dC3	abi.dC4	abi.dC5	affy.wt1	affy.wt2	affy.wt3	affy.wt4	affy.wt6	affy.ko1	affy.ko2	affy.ko3	affy.ko4	affy.ko5	illumina.wt1	illumina.wt2	illumina.wt3	illumina.wt4	illumina.wt6	illumina.ko1	illumina.ko2	illumina.ko3	illumina.ko4	illumina.ko5	agilent.WT1.g	agilent.WT3.g	agilent.WT4.g	agilent.WT5.g	agilent.WT6.g	agilent.KO1.g	agilent.KO2.g	agilent.KO3.g	agilent.KO4.g	agilent.KO5.g	agilent.KO4.r	agilent.KO5.r	agilent.KO2.r	agilent.KO3.r	agilent.KO1.r	agilent.WT5.r	agilent.WT1.r	agilent.WT4.r	agilent.WT3.r
Mm.1	9.422585416	9.147550328	9.17516054	9.157581233	9.468176537	9.356997253	9.551093765	9.306284536	9.387078182	9.435493509	8.230224336	8.114932735	8.167715072	8.071947319	8.295085614	8.231596573	8.213441505	8.208372696	8.202254639	8.223242432	6.635612941	6.575861511	6.53022477	6.364035425	6.370776519	6.637400765	6.61184124	6.355686512	6.49342277	6.405018949	6.176522213	6.212082962	6.104981363	6.243508159	6.185858676	5.959979698	5.597135597	5.43172162	6.047532972	6.222952381	5.670108672	6.190444449	5.70456924	5.575335221	6.136298516	6.098339968	6.107874313	5.975047573	6.151938499
Mm.10	10.01623836	9.946618487	9.940785816	9.936431291	10.15804981	9.946432864	9.876714041	9.83777202	9.851769922	10.11294135	10.16440243	10.12770327	10.29759013	10.19075632	10.34128782	10.32026395	10.18483881	10.11684991	10.13683435	10.21606748	6.222692808	6.188990835	6.259706298	6.367277693	6.272899575	6.307626187	6.272507478	6.230235104	6.212343319	6.261760136	6.479239405	6.696305318	6.498068729	6.724651224	6.701541727	6.33008942	6.312061885	6.407110979	6.522054378	6.572714922	6.38820877	6.552406108	6.303065657	6.207086217	6.517297987	6.602441221	6.320673604	6.51741101	6.585290752
Mm.100065	10.89543172	10.86247689	10.61498112	10.90031182	10.91612831	10.90699654	11.08045547	10.91823809	10.8387549	10.9623806	8.318798102	8.309994888	8.352168464	8.454011922	8.388320218	8.467420517	8.471492188	8.432875275	8.429618446	8.530068756	4.69178896	4.710552877	4.69942727	4.617132055	4.661855558	4.755842467	4.725733126	4.724172992	4.788777225	4.708203361	4.265593254	4.032579173	4.002744238	4.035121114	4.165647689	4.071235701	4.178963152	4.20780861	4.04158508	4.238029924	4.274315671	4.106804287	3.950319706	4.101158228	4.082887439	4.015973674	4.179217969	4.069069777	4.021696002
Mm.100068	8.597275906	8.538534254	8.786040255	8.682544405	8.849961494	8.421020072	8.63984091	8.615719764	8.435800388	8.513382634	7.798785561	7.842000001	7.767895389	7.744244621	7.756313679	7.797823777	7.748193917	7.813464061	7.733281481	7.780998809	4.570014152	4.519564258	4.562758424	4.555084236	4.504578376	4.520615609	4.590135869	4.493092046	4.598427629	4.616408686	2.803493402	2.737183751	2.525610255	2.672503587	2.737109606	2.638385518	2.53139371	2.507414959	2.731652534	2.769372228	2.962927123	2.83398816	2.758720391	2.746680702	2.875378952	2.932031191	2.815622703	2.726338998	2.955756289
Mm.1001	7.991427614	7.672931993	6.967909368	7.178433738	7.51539542	7.208627779	7.798073598	7.882738342	7.193352293	7.214339736	7.08789361	7.047419058	7.029171562	7.118603403	7.0218436	7.156983859	7.162503881	7.156801107	7.16664071	7.04294687	4.587975887	4.653073581	4.625997737	4.603634366	4.667426958	4.814370225	4.723011055	4.382792587	4.621067974	4.656730076	3.091625753	2.902280661	3.057710273	3.017044454	2.872913395	2.666033395	2.956646914	2.62497031	2.973574238	3.022459344	3.050343544	3.084668102	2.874715815	2.870963744	2.878271175	2.813111712	3.094890728	2.700216091	3.013319825
Mm.100116	8.385296016	8.480359146	8.488892493	8.270695271	8.55179634	8.379972639	8.033748112	8.307511942	8.430576529	8.731732138	7.643735973	7.607438341	7.669176178	7.650350479	7.642889281	7.64645827	7.582311003	7.632179992	7.630437222	7.632976874	5.600216937	5.583306357	5.582175304	5.674212515	5.630921514	5.632105943	5.683764559	5.642615078	5.637566338	5.676234574	4.328562122	4.451470557	4.359734617	4.391388221	4.18585202	4.289453579	4.234257004	4.408202042	4.297952821	4.250415865	4.343970615	4.426797002	4.334600051	4.431191764	4.284106838	4.351960019	4.188071511	4.423207155	4.433486083
Mm.100117	8.996395103	8.88907062	8.858744438	8.741116482	8.793943459	8.797290952	8.76997758	8.826348547	8.91369515	9.152212624	8.459580895	8.480870494	8.467088581	8.459778793	8.534485183	8.451354984	8.331481619	8.421842704	8.397854174	8.463794966	5.195970365	5.175897943	5.135004466	5.177797112	5.127943291	5.190850189	5.220417085	5.195516603	5.206844008	5.171327112	4.081980514	4.128917634	3.928367747	3.301160223	3.880951464	3.80229974	3.717909371	3.665545149	3.743893541	3.649755987	3.92070151	3.76698965	3.956723966	3.870960449	4.084761283	3.423739695	3.787584418	4.054486052	4.085476653
Mm.100144	10.51972075	10.21522876	10.16349522	10.18644605	10.43491109	10.39312098	10.50764481	10.37431045	10.14521791	10.17794512	8.209205142	7.974749741	8.046852926	7.917717455	8.258198004	8.031474778	8.080673484	7.982862651	7.917802156	8.185954913	7.266341735	7.133190124	7.274781876	7.239595661	7.266297537	7.212182743	7.24958639	7.342555002	7.30973836	7.305410621	5.524438974	5.455115332	5.484756247	5.368665129	5.434419254	5.337103939	4.75375261	4.727227825	5.252564416	5.384120545	5.006484832	5.442459287	5.024326922	4.771560574	5.42305879	5.458084311	5.347039128	5.27679622	5.371712393
Mm.100163	8.603606105	8.337503105	8.191453176	8.313387929	7.964677266	8.098631291	8.290039775	7.98323339	7.839430335	7.554881214	7.292777743	7.476734688	7.198486221	7.228995776	7.084344796	7.192887332	7.287795935	7.247496925	7.221006024	7.139065338	4.767699812	4.958403383	4.842078606	4.871909696	4.85792239	4.800201462	4.701005888	4.991043731	4.742678571	4.814903919	10.6468286	10.68447973	10.3303645	10.47845167	10.55568771	10.4748108	10.76849995	10.54413684	10.44405413	10.69522306	10.41190996	10.7889544	10.82826419	11.11052596	10.97641706	10.76817122	11.10751398	11.14803764	11.31037852
Mm.100168	7.676412887	7.07539058	7.377031273	7.581165686	7.46753252	7.44230486	7.553290565	7.687112997	7.367548039	7.359793919	7.486579551	7.544545359	7.442530258	7.497935214	7.485520557	7.496520783	7.534800561	7.399923308	7.563426464	7.455511092	4.877669879	4.832683277	4.796167331	4.753433634	4.825360646	4.912308903	4.965403696	4.928349928	4.986198516	4.850327401	3.319372817	3.145673948	3.300704939	3.231582602	2.661103052	3.217613848	3.285290007	3.081316308	3.414665053	3.448392485	3.376691847	3.327492253	3.362423041	3.405461703	3.119722839	3.17249428	3.394150507	3.138645053	3.514590559
Mm.100187	9.583013798	9.495735796	9.636079651	9.628373887	9.475184563	9.637460358	9.398901437	9.302062031	9.614973126	9.46651058	9.672981353	9.876960755	9.746205583	9.533803805	9.773434927	9.795622072	9.650622234	9.753610872	9.653778525	9.671706724	6.853592006	7.141799279	7.007560705	6.866660797	6.853083725	6.969175601	6.870305543	6.89394967	6.949343113	6.81316708	5.955929572	6.013911544	5.802401322	5.954302888	5.946516151	5.837887948	5.828637351	5.910033039	5.898854088	5.829259935	6.003028938	6.013245009	5.984712503	5.954208731	5.985648464	5.874700449	5.720649425	5.775851374	5.827300581
Mm.10022	9.94715143	9.946275533	10.0024609	9.981919026	10.10652274	10.08656714	9.9615868	9.933539268	10.00687122	10.04085087	8.066023621	8.057706837	8.050921614	8.023896354	8.210704052	8.144306795	8.173298451	8.050837606	8.069628991	8.18105106	6.00205245	6.013666333	6.084327737	6.094789469	6.020664764	6.091528587	6.07351269	6.077474175	5.96833827	6.014785832	6.028204322	5.831292073	6.190549863	5.968528581	5.921387599	6.227266248	6.027155097	5.708298903	5.97386511	5.954469071	6.188097345	5.946720361	6.281181689	6.06977862	5.999959605	6.232579093	6.141243053	5.843080132	6.022742497
Mm.100253	9.392894369	9.644914598	9.730557626	9.630608454	9.3899193	9.43312454	9.269028654	9.345241832	9.745796872	9.062533025	7.487884292	7.330720815	7.343269288	7.532724144	7.496731876	7.467836846	7.330145663	7.378075678	7.375228395	7.428483587	4.398581923	4.434623695	4.285836227	4.451270922	4.358995494	4.361739978	4.367358288	4.437216222	4.510032469	4.373608754	2.808265656	3.285379844	7.795266036	3.374303015	3.498957315	3.269651312	3.300214173	3.07403946	3.234595091	3.308519906	3.079811177	3.245422528	4.188673546	3.249763981	3.311856477	3.354764088	3.218005499	3.170698066	3.255163566
Mm.10026	7.306637212	6.967179345	7.261140126	7.262653086	7.243741458	7.159038661	7.185154825	7.152241353	6.909184657	7.220493086	6.712250481	6.698481838	6.693027439	6.70577436	6.644020797	6.734109415	6.791556274	6.730791071	6.638861365	6.66864838	4.608012181	4.588171076	4.51500293	4.677153501	4.672972675	4.525316577	4.757033254	4.64568381	4.600290423	4.571505406	4.099933577	4.36567866	4.442608746	4.60023336	4.267345574	4.515079586	4.635899307	4.525461427	4.304340224	4.294534576	4.056631902	4.22250559	4.358054303	4.563447766	4.135168861	4.299178077	4.556946422	4.423732884	4.121773987
Mm.10027	10.13139959	10.29388851	10.21928861	9.827645685	10.09913497	10.02821114	9.632829496	10.09875325	10.1996056	10.29769191	8.655852979	8.572315875	8.581845661	8.526234248	8.678537927	8.555115092	8.460515568	8.563913778	8.497486289	8.499429423	4.667215495	4.604220739	4.611788692	4.522829191	4.71025505	4.652418831	4.650685468	4.662614265	4.595822591	4.630026265	4.905870778	5.049728791	4.677096308	4.614279086	4.843567708	4.907562501	4.75473035	4.656064126	4.824380845	4.829233316	4.833950326	4.843096147	4.754982583	4.937709454	4.951590849	4.614697047	4.799725704	4.919615392	4.943408497
Mm.100270	8.347746822	7.779403305	7.585978437	7.670802539	7.617094901	7.583584787	8.13980337	8.213572922	7.640901208	8.339000399	7.63537021	7.521476995	7.561714716	7.540154265	7.568655674	7.648353829	7.564696852	7.629578718	7.587054048	7.510557325	4.50195228	4.54904869	4.50483646	4.518083822	4.514623118	4.535189055	4.40884063	4.494296869	4.514673943	4.534585121	3.515105589	3.270539826	3.417634889	3.202829221	3.358239479	3.412629263	3.493095392	3.550117104	3.528014457	3.465145729	3.65228905	3.388906615	3.421985842	3.422890463	3.447174765	3.160826855	3.49745343	3.482975744	3.46972409
Mm.100273	7.263948214	7.812515818	7.677387447	7.535834123	7.916306269	7.799447139	7.255188343	7.601708196	7.709259751	7.701763851	7.867569436	7.934571568	7.87233867	7.890524959	7.916265031	7.842421301	7.86264711	7.879914277	7.899384061	7.902306585	5.013125741	4.868407717	4.977901565	5.006553328	4.90834782	5.028645128	4.926441706	5.028997344	4.994544176	4.960068704	3.364893979	3.478749829	3.411551607	3.111841192	3.403949787	3.423717462	3.364362071	3.224206055	3.296643942	3.42616473	3.549665006	3.3750452	3.471655471	3.374871562	3.439566294	3.318255101	3.591322494	3.356414287	3.237930046
Mm.100276	8.319528206	8.652288577	8.637166187	8.800219714	8.101786379	8.689459806	7.549441877	8.498128933	8.72663079	8.078975379	6.797030063	6.821314919	6.80511066	6.73162723	6.717303443	6.778226139	6.757022253	6.729390271	6.712268501	6.707102173	4.730764148	4.601790021	4.548924805	4.683524281	4.705717853	4.743301927	4.756150479	4.804134097	4.681355958	4.595776448	3.351118481	3.503302694	3.597659003	3.810928636	3.656237501	3.555010874	3.741212196	3.693873779	3.530221581	3.469057599	3.246160524	3.370347224	3.444972587	3.558044212	3.481689622	3.408825287	3.515971027	3.566986836	3.435899115
Mm.100290	9.270215094	9.39474559	9.332781592	8.929507938	9.357471536	9.271988527	9.054521919	9.106603478	9.348106802	9.570370651	8.398828587	8.231182962	8.430188007	8.39254135	8.488973722	8.443680816	8.493298936	8.443160293	8.401116716	8.500496273	5.777768707	5.826727564	5.918103679	5.92135271	5.947186305	5.87397076	5.922994345	5.916017036	5.891002808	5.924663492	5.211714787	5.212102906	5.251896596	5.44486994	5.285025558	5.157342137	5.027991032	5.181340384	5.314457938	5.30006541	5.082953876	5.242853338	5.180867615	5.271440954	5.230690102	5.214783464	5.075183261	5.161175536	5.256983611
Mm.100348	11.29968834	11.44696029	11.31583319	11.11938953	11.40100302	11.39381755	10.86746714	10.69933883	11.37015733	10.91737158	9.992204809	10.30654544	10.41805453	10.16498652	10.28650944	10.01833941	10.01658954	10.03878667	10.12269074	9.995914784	7.422705879	7.754045072	7.87326833	7.758884996	7.520731222	7.310740193	7.497419178	7.513992779	7.668672799	7.388047448	5.366016177	5.430559703	5.287420689	4.721865397	5.219091113	5.414623772	5.352967106	5.525401826	5.458775694	5.401228088	5.552654423	5.068480341	5.266480673	5.560326827	5.392246275	4.737819914	5.192688249	5.580055727	5.446651396
Mm.100353	8.886128251	8.548536127	8.7013912	8.502723643	9.057545962	8.691113764	9.008280705	8.948283091	8.82636313	9.02374156	7.209255246	7.233377174	7.273878606	7.149695971	7.331215706	7.265466522	7.322815478	7.255533073	7.222094276	7.288564697	5.455474035	5.552655789	5.556914874	5.473767958	5.525150251	5.473924589	5.453583691	5.56678831	5.430466617	5.571925955	4.805798656	4.804925603	4.905346457	5.251335611	5.096767573	4.715926367	5.021198932	4.861238055	5.0594405	4.940901872	4.844460238	4.810561525	4.846861742	4.773193688	4.874335445	5.057815655	4.798714316	4.764787948	4.717655307
Mm.100582	8.386543835	8.50455019	8.582640432	8.702736606	8.395922925	8.732399489	8.164413344	8.549464081	8.661144885	8.160523304	7.326051377	7.335778725	7.265032176	7.356059235	7.383547415	7.419227976	7.408676502	7.384939271	7.480178951	7.389764844	4.741875286	4.851208161	4.676072761	4.735621629	4.733860175	4.897825318	4.817998225	4.824464034	4.782769728	4.676481113	4.609734059	4.698967059	4.737506879	4.807649002	4.677234387	4.733779131	4.632163805	4.677698119	4.704037012	4.619809631	4.608394926	4.653390536	4.815818428	4.844625309	4.713003412	4.783502435	4.650126485	4.835589759	4.695089227
Mm.100615	8.671868718	8.710946812	8.741116915	8.539930033	8.614866376	8.677936317	7.983828993	8.221720601	8.697819346	8.828135995	7.58528863	7.747153042	7.685806898	7.633646002	7.708308598	7.531770673	7.573180228	7.621451271	7.669096962	7.666738104	4.967582919	4.99120163	5.043204709	5.00219769	5.028455625	4.963534644	4.937889159	4.944455834	5.055976021	4.998725782	4.551729779	4.889263088	4.31949344	4.350846395	4.631691592	4.92154151	4.657724307	4.728792981	4.347878566	4.315284784	4.350734701	4.853370165	4.446985425	4.553462248	4.746832591	4.933158876	4.731978092	5.048471898	4.633303997
Mm.100617	8.525322046	8.559232982	8.304842535	8.198401875	8.511908292	8.216742574	8.307644988	8.373497578	8.316307	8.567491582	8.203747333	8.178135017	8.231078995	8.155441678	8.243424109	8.198906947	8.128092627	8.186754804	8.147055896	8.149931112	5.250443436	5.23604807	5.197453937	5.248020691	5.157292594	5.16561166	5.242668213	5.018484435	5.242006676	5.144793959	4.428986965	4.55333107	4.458642154	4.156216311	4.277291407	4.269330894	4.246135544	4.371226651	4.397843574	4.318931668	4.465545832	4.381131924	4.580890235	4.375358326	4.241323776	4.145824159	4.296249782	4.366605621	4.405848069
Mm.100622	8.603268519	8.557052399	8.645780825	8.354227951	8.645629698	8.445491785	8.396443492	8.726418745	8.624244371	8.731630252	7.836706459	7.800802553	7.827503638	7.833550308	7.96052516	8.001730547	7.870330618	7.817001761	7.852421563	7.966558407	5.633744364	5.681311114	5.624348764	5.669784816	5.79610895	5.743480527	5.744098584	5.59248369	5.716729455	5.760724364	5.329542755	5.321326716	5.343276169	5.272168879	5.517683987	5.296793889	5.339668516	5.283965432	5.446831926	5.402251691	5.567077015	5.611881457	5.518865266	5.388110325	5.513181584	5.310938822	5.282566031	5.496173775	5.598244072
Mm.100638	8.483310477	8.717328821	8.714408986	8.758599811	8.503700046	8.577820989	8.614394784	8.396017287	8.717376859	8.662217477	7.46467003	7.383273341	7.456916348	7.552763585	7.496118823	7.493322857	7.540962355	7.371837721	7.467224502	7.565553523	5.42656377	5.528069824	5.458781699	5.479916895	5.644146104	5.546900463	5.424842823	5.377775634	5.492656673	5.633230443	4.743834506	4.167793187	4.521088193	4.910703184	4.667347761	4.617637334	4.554495412	4.554217225	4.733142853	4.515112835	4.62814205	4.315873197	4.576645833	4.61278353	4.557254323	4.811473371	4.651954971	4.699808934	4.691427402
Mm.100652	7.227493014	7.169084076	7.14402046	7.462899672	7.330929355	7.079300347	7.438096649	7.237270531	7.308733309	6.98550784	7.115340415	7.133278156	7.092994746	7.101917655	7.021045854	7.012414181	7.082587602	7.110300534	7.049831663	6.966160513	4.52393439	4.385872391	4.569673923	4.62937586	4.626728289	4.618802987	4.59363376	4.493901921	4.558801043	4.593370562	4.826763916	4.833835956	5.304541717	5.362305152	5.167077847	5.212511017	5.15950995	5.170096472	5.048503462	5.109713518	4.815026915	4.871065902	5.319956013	5.495995928	5.135162141	5.137766001	5.212021241	5.251941442	4.934271477
Mm.100665	8.984884495	9.091579954	8.976473695	8.958135277	9.085399786	8.934489822	9.065241718	9.0021629	9.087110531	9.197713638	7.961957791	7.959954715	8.041521662	7.970029561	8.095664873	8.02438691	8.018472124	8.004757013	8.032932475	8.049575921	7.049065386	6.928581232	7.030756937	6.975325686	6.929816162	7.081276381	6.966597927	6.974985914	7.019166767	7.008802925	4.965987191	5.027651401	4.933770849	4.720157089	4.860258159	4.802280678	4.830668645	5.009828362	4.942775693	5.087973998	5.119091498	5.121778346	5.062770267	5.193938261	4.970094545	4.756268866	4.759432879	4.859561663	4.838792547
Mm.100666	7.744233249	7.605197074	6.95670626	7.309147962	6.994784157	7.627522827	7.491446904	7.032140752	7.44558778	7.747519033	7.563164815	7.647444791	7.511957238	7.665942582	7.515988046	7.602746225	7.487256525	7.48325212	7.572928674	7.463194241	5.090081799	5.080867171	5.049845774	4.960177514	4.9692907	4.882691256	4.994394499	4.995516249	4.947599342	4.859974869	4.335444894	3.988001437	4.124065241	4.05674992	4.094498343	3.832357569	4.125832973	3.807329523	3.896776865	3.864166885	4.336310838	4.071039503	4.074737399	4.080283412	4.03395556	3.907244246	4.125844815	3.869818411	3.906030813
Mm.10068	8.421794285	8.16016871	8.49850659	7.854528554	8.248150979	8.217176523	8.197639227	8.38852202	8.643687769	8.75189978	7.431091736	7.773165809	7.763763661	7.646624347	7.645148716	7.379134682	7.623628305	7.637707715	7.692815358	7.646084546	5.296482556	5.359892659	5.319907876	5.359506691	5.405941841	5.278695688	5.313544325	5.327359827	5.305424704	5.353212547	4.140747664	4.220384862	4.341194627	4.229988594	4.178432783	4.281085908	4.368527578	4.41922359	4.436780175	4.344787567	4.348946985	4.231415488	4.39723815	4.368942291	4.254013572	4.172543416	4.350618683	4.47672534	4.439196658
Mm.100741	7.86744517	8.367104097	7.780462222	7.921287431	7.340126307	8.116848845	8.164946703	8.394165724	8.307599017	7.764427402	7.535586134	7.428388819	7.178983001	7.381058057	7.193034987	7.511504015	7.593353218	7.615708318	7.531429409	7.426572494	4.80625125	4.788924517	4.655482002	4.832100077	4.776923996	4.867768718	4.908514877	4.744515993	4.878162546	4.839212494	4.139579118	3.753347228	3.791738817	3.970463617	3.920179019	4.169777837	4.211373494	4.191174434	4.144774554	3.977331605	4.166593072	3.969914158	4.024833004	4.308200004	4.25500143	4.015303049	4.303743374	3.998459298	4.027031527
Mm.100765	7.375264764	6.912593087	7.045226934	6.952018725	6.964868509	6.901465615	6.958037758	6.934143108	6.918901707	7.015088408	7.225944863	7.190838434	7.138789575	7.34540077	7.0880212	7.141458598	7.202329993	7.186384342	7.182222134	7.126517599	5.461744481	5.834391162	5.514493226	5.650048931	5.622252405	5.683578839	5.564532872	5.51065031	5.709202174	5.821674206	3.962233987	3.467340914	3.4709007	3.377887646	3.528417958	3.625477748	3.798938314	3.416191305	3.383951851	3.543660814	3.750311924	3.595250355	3.46183241	3.347469258	3.502471606	3.617251732	3.877242445	3.23526958	3.387072849
Mm.1008	14.07735194	13.81759022	13.59950601	13.75588201	13.8654425	13.86557395	14.07283836	14.01647295	13.62361165	14.17633509	13.21778028	13.20828006	13.00565282	13.11202338	12.9013392	13.08239652	13.28724082	13.27046619	13.00473708	13.26233713	9.327097845	9.207640198	9.042196399	9.305742202	8.965644276	9.208740384	9.4552695	9.483644452	9.142422032	9.387032854	9.097467317	8.770037272	9.353070034	9.136767844	8.905450778	9.005001459	9.05291664	9.104761847	9.118723135	9.339732486	8.625864179	9.180341962	9.009759171	9.21777173	9.095015011	9.112973276	9.467388841	9.019671493	9.273646844
Mm.10091	8.125583951	8.682878807	8.845589599	8.811061035	8.531269424	8.676918489	8.251458158	8.612092871	8.646176143	8.128086951	8.77872819	8.745838884	8.755043843	8.691166542	8.679608196	8.795375094	8.793597459	8.762591053	8.741123882	8.791235593	4.807323885	4.686376633	4.822270441	4.648059637	4.809710285	4.869352063	4.66149062	4.905351299	4.719928596	4.778351991	6.805421163	7.072233804	6.907454116	7.047549071	7.052480219	6.814886536	6.738101064	6.827486609	7.020914033	7.140481408	6.738652535	7.108882631	6.641266374	6.836283703	6.899370168	6.789460993	7.025610587	6.967054201	6.890177765
Mm.100917	10.62441449	10.58166999	10.37491713	10.79334744	10.51076669	10.55277201	10.5907606	10.19664709	10.32304023	10.75296885	7.917034097	8.012156637	7.999714327	7.88236452	7.956781304	7.908284684	7.978468999	7.960920379	8.024788851	8.071882379	4.803498748	4.85183723	4.86235222	4.843650869	4.909593155	4.766706026	4.77280989	4.807305076	4.852866205	4.735270685	5.562169706	5.579675747	5.535818702	5.264768996	5.581243048	5.466357465	5.219448692	5.070961431	5.456237251	5.430431242	5.48891962	5.561963864	5.529513978	5.309151212	5.508957855	5.550377381	5.446121199	5.376931373	5.643152246
Mm.10096	6.937241113	6.90960365	6.844640914	6.960986634	7.104433761	6.971432479	7.006242223	7.007888833	7.088784932	7.130495392	7.234483829	7.153196012	7.165580519	7.281621531	7.130982084	7.228253908	7.215314642	7.106451566	7.294499846	7.116602139	4.825509223	4.775566845	4.713222334	4.691966195	4.851294224	4.83857047	4.747285847	4.682641048	4.878396514	4.775253163	5.189017388	5.669990968	5.878958711	6.026545274	5.558030271	5.806998444	5.720222607	5.78726704	5.695015568	5.475757699	5.23094413	5.844406902	5.957198084	6.15840847	5.615066034	5.866286114	5.915737072	6.02632366	5.828042488
Mm.10099	7.063762262	7.261751136	7.272398172	7.24745695	7.043155259	6.887394233	7.006028398	7.034533154	6.991271508	7.195649322	7.636369739	7.669565917	7.777021297	7.762137567	7.724021365	7.816998072	7.784238232	7.76068322	7.776912854	7.729495397	5.573817934	5.743369191	5.669728779	5.771245115	5.620868432	5.766128551	5.53874781	5.517222618	5.683431938	5.595827518	4.037253843	4.557775028	4.892600951	5.280572086	4.622884314	4.655448133	4.713598511	4.659981828	4.773134316	4.678967352	4.111368066	4.491968392	4.687987693	4.967323413	4.666329533	4.851689602	4.939708928	4.89220746	4.789817077
Mm.10100	9.599264188	9.93905917	9.854067981	9.731289042	10.00742779	9.86871365	9.65702559	9.396848235	9.992912482	9.74191069	8.137431025	8.168445388	8.34257002	8.240972739	8.379789026	8.2731837	8.244179252	8.118632838	8.267323399	8.227916717	6.348616769	6.695542015	6.850936757	6.799545014	6.686644248	6.751824186	6.719957147	6.64049371	6.842848649	6.632384043	5.081776414	5.268145021	5.126578765	5.088092121	5.135758799	5.146396848	5.068924804	5.197293439	5.205785069	5.022990868	5.201873913	5.285588064	5.222345448	5.064825303	5.136772391	5.167991442	5.003270562	5.301720493	5.269482521
Mm.101034	7.452953224	7.160719148	7.081205391	7.706203988	7.124974636	7.464896972	7.506846132	7.404048709	7.8819002	7.576091139	7.144257631	7.070955638	7.003792801	6.920348366	7.062540145	7.106052392	7.126803313	7.042142478	7.131950734	7.111972253	4.686530683	4.691368768	4.65072782	4.60133026	4.65884019	4.712136511	4.663058419	4.656636083	4.669955552	4.723206531	3.576802278	3.450276792	3.084128095	3.015121435	3.271234091	3.204822646	3.03893717	0.187260577	3.122073083	3.252848494	3.685215282	3.38565808	3.273218012	3.254674437	3.394948559	3.384099488	3.523474311	2.115497822	3.10943889
Mm.10105	8.601132113	8.710938759	8.743811513	8.960207493	8.637821293	8.56095848	8.394944598	8.546399654	8.764869104	8.71491629	6.751733089	6.770287319	6.742221986	6.731067483	6.701551052	6.708194985	6.664329017	6.618727196	6.697656987	6.740559196	4.341952393	4.338173634	4.209210378	4.429310236	4.229169946	4.291114074	4.18488331	4.24908472	4.32065655	4.394437579	4.11127444	4.51394801	4.616903266	4.681389088	4.569658931	4.730674948	4.932048087	4.82848232	4.672735799	4.590904181	4.06911055	4.619053142	4.613648088	4.777897904	4.549533752	4.74476477	4.975663803	4.990249786	4.716053503
Mm.10108	7.442523759	6.930354174	7.074097836	7.02876813	6.978819132	7.214143742	7.177364667	7.27551203	7.300662097	7.339586571	6.798616786	6.79290425	6.778376178	6.787601047	6.637656275	6.724382033	6.769246049	6.806711182	6.808148489	6.679612479	4.316293499	4.377319554	4.279612331	4.365683347	4.443884319	4.441651497	4.521847749	4.286052507	4.290395817	4.275980731	4.387058876	4.895206305	5.191267629	5.265908173	5.289121186	5.390800963	5.51898249	4.987606233	4.831638887	5.034055539	4.513730784	4.675321139	5.14643556	5.461517065	5.327895851	5.362907938	5.657809264	4.81265454	5.063199707
Mm.1011	7.760497249	8.063942428	8.124205219	8.141342627	7.639920391	8.087779213	7.852879799	8.350231196	8.122548993	7.933047014	7.517172524	7.565052284	7.624305077	7.574981938	7.46933539	7.55804661	7.520483632	7.490224913	7.532629519	7.521573495	4.858194722	4.84173787	4.785146268	4.807865089	4.76154308	4.75872099	4.824932508	4.685467929	4.815657346	4.884428064	4.463049295	4.36759966	4.509724229	4.196590993	4.459473942	4.435823532	4.506835223	4.464942658	4.445437216	4.349378985	4.449110568	4.313102917	4.45721474	4.229559262	4.315123747	4.338836108	4.42299688	4.323488448	4.287676543
Mm.10112	7.909734918	7.859629105	7.993311065	7.577816894	7.743063307	7.758255883	7.728569934	6.967875289	7.574010621	7.66349108	7.048521454	6.959101185	7.040398106	7.002293254	6.957630724	6.980915423	7.026102836	7.003955096	7.060779746	6.971885562	5.037287662	5.241175603	5.1245945	5.153404891	5.111759674	5.143276701	5.232964041	5.057976074	5.149568933	5.084556559	5.097173309	4.982886553	5.226102484	5.057190283	5.140576053	5.180603192	5.11031867	5.181332318	5.055538592	4.966676249	5.168767414	5.168389702	5.356817752	5.195312871	5.192961382	5.290585417	5.261823755	5.415880521	5.110295062
Mm.101141	9.226355199	9.0072502	9.133909973	8.776661049	9.343558815	8.931583713	8.732836267	8.968858559	9.070584649	9.51987523	8.848250037	8.783526863	8.867058354	8.8185798	8.883208371	8.891810722	8.870702891	8.773445817	8.82585172	8.869499076	5.437555472	5.455478132	5.39606157	5.490583113	5.458107068	5.430413463	5.496370841	5.372010374	5.371932575	5.408917395	5.461977829	5.674450818	5.637241181	5.392855263	5.585605937	5.513569036	5.536627448	5.515278014	5.529630261	5.458568593	5.500919562	5.683106474	5.662062116	5.290736895	5.65282731	5.501283956	5.629397903	5.604080271	5.615439295
Mm.10116	7.187046511	6.941298103	6.87895216	6.903439593	6.922922871	7.069108278	6.96791415	7.0333026	7.273787078	7.464944124	7.158039926	7.197353443	7.176004707	7.27551105	7.072880285	7.14790394	7.167857228	7.178726984	7.121028883	7.140419865	4.553533767	4.609889927	4.600166066	4.517006406	4.337678046	4.61178833	4.581440589	4.53160727	4.685475574	4.377499018	3.033061474	3.015455113	3.191558969	3.340298228	3.26087895	3.214550369	3.405095918	3.279334392	3.265886712	3.336255568	3.015379482	3.099272662	3.260987655	3.395659123	3.164688745	3.27652811	3.524148477	3.503926828	3.34980477
Mm.10119	6.952515554	7.686203955	7.699497747	7.392066623	7.222523832	7.072493278	7.544984523	7.829230279	7.767272522	7.366368392	7.336767793	7.49039501	7.408453114	7.429378122	7.417183343	7.451390785	7.413974126	7.433709309	7.441447523	7.428299182	4.559040794	4.360734046	4.428859	4.475227998	4.458957235	4.427208338	4.43332916	4.424246251	4.438942262	4.484867129	3.861621149	3.783692369	3.944777788	3.581582676	3.95252841	3.875432198	3.947120939	3.784843466	3.793779471	3.824377285	3.802819896	3.804300288	3.925990119	3.807300028	3.940311587	3.648689267	3.911082695	3.665327323	3.640785453
Mm.101191	7.561422564	7.775569364	7.807680177	7.644700231	7.886744462	7.605463613	7.333214292	7.375535155	7.603097699	7.548774243	7.241141136	7.286322583	7.253982813	7.147166071	7.261387791	7.248414724	7.163701089	7.191196663	7.208627664	7.106180141	4.742445303	4.735529611	4.766771474	4.747144565	4.769126672	4.703259938	4.728127511	4.73294781	4.703718816	4.714253847	3.907199592	3.947450582	4.129755613	4.333922272	4.182080737	4.225333405	4.351514425	4.426743286	4.209623539	4.184003343	3.913836814	3.812481305	4.067269213	4.298959668	4.154045455	4.243183956	4.323256161	4.400551631	4.188146326
Mm.101198	9.13118814	8.943938522	9.231820272	9.275192329	9.06744472	9.076003123	8.833517228	9.267582614	8.913444225	8.856430443	7.680321774	7.830283359	7.896653414	7.801817701	7.600595153	7.753291732	7.706437479	7.800968528	7.741455801	7.766249193	5.417088271	5.496983479	5.461916264	5.51806813	5.206057562	5.337326945	5.241893724	5.536837319	5.423508425	5.359025459	4.631832317	4.64330862	4.538664593	4.387113277	4.395188049	4.510196434	4.36806141	4.536396588	4.485544958	4.429717221	4.542553121	4.529905672	4.289949623	4.621939649	4.437159712	4.414083955	4.488319188	4.553371574	4.542024038
Mm.10125	8.926944504	8.773949107	8.73209814	9.068675992	8.902809037	8.681164887	9.09008927	8.729764567	8.668147804	8.847997941	8.502389493	8.529285699	8.461977515	8.440619879	8.506018516	8.490689137	8.50758951	8.493600587	8.495347813	8.502133479	6.517694591	6.525363246	6.486268264	6.466428102	6.487571826	6.487425735	6.495787247	6.441159616	6.506988952	6.497467383	4.782125914	4.681571736	4.587317012	4.714055307	4.633006045	4.715436979	4.848479884	4.72013444	4.606567799	4.723646481	4.812705337	4.720551725	4.630237381	4.865553243	4.672545243	4.713608669	4.691995037	4.524884753	4.65020877
Mm.101264	8.392709807	8.223398469	8.211580078	8.402987217	8.156146558	8.285071791	8.135171706	8.24747811	8.170213385	7.830696036	7.919441675	7.896808723	7.895695938	7.898800772	7.911194676	7.89394523	7.915950066	7.90426235	7.932571271	7.880618808	4.888798898	4.878732724	4.860553473	4.843993432	4.794923042	4.904142857	4.865728101	4.704688652	4.85356338	4.77232138	3.967780724	4.055841602	4.348728955	4.17309586	3.93302235	4.144120013	4.242242477	4.261314186	3.867946691	4.08957909	4.037319789	4.079778306	4.287322439	4.271716137	3.969773183	4.124871288	4.363964879	4.359853545	4.103288443
Mm.101274	10.37150001	10.34525392	10.40723494	10.29926385	10.43980216	10.26846983	10.39920575	10.33413805	10.37875864	10.50287615	10.74883468	10.60417609	10.71152706	10.69778159	10.7804659	10.81983577	10.77031183	10.74322372	10.68596673	10.81536602	5.077668991	5.151061875	5.192764457	5.157954393	5.081825961	5.181153043	5.102717826	5.176536977	5.099075	5.144789607	5.267567231	5.357652788	5.538021639	5.183275867	5.469739533	5.552109752	5.509131291	5.483924191	5.570478468	5.504601229	5.333021423	5.154628107	5.469966489	5.44860627	5.494427351	5.288714497	5.50361034	5.456343714	5.415692608
Mm.101316	9.058635342	9.028974846	9.047006275	8.949991396	8.921830772	9.175671434	9.079999974	9.039805251	8.914095316	9.218280611	9.080110999	9.051050754	9.080099624	9.007054258	9.193163548	9.055754782	9.093833894	8.993039581	9.033763279	9.07939253	6.896826579	6.853651132	6.964716595	6.874292015	6.841704953	6.820840188	6.81476024	6.850468433	6.929618367	6.888225999	5.060799646	5.089701923	5.014892801	4.883615223	5.103296706	4.847641752	4.865527311	4.919805421	5.091657672	5.073140296	5.059538688	5.009617661	5.08920409	4.923998202	4.950153982	4.751477804	4.760352402	4.935859661	4.931019771
Mm.101368	9.766527775	9.933408512	9.799069235	9.851623406	9.686923189	10.05132136	9.882713762	9.944675898	9.763279532	9.807794333	7.594271784	7.587060703	7.626703134	7.62986869	7.56133188	7.558138383	7.606887898	7.592485796	7.626896591	7.596729107	6.114089125	6.23170935	6.013325468	6.058908492	5.975714554	6.139365767	6.137096792	6.098690123	6.06275435	6.077390674	5.647306565	5.780244409	5.568298644	5.618157179	5.651565355	5.499780374	5.646918494	5.555867931	5.655719635	5.664728796	5.851669331	5.805709732	5.551451761	5.833845621	5.49768717	5.549003998	5.602518977	5.464450403	5.610662618
Mm.10137	8.05781669	8.048705224	7.879806152	7.886296395	8.022439505	7.915214322	7.906801614	7.987923119	7.936482883	8.000375078	8.187994536	8.159721461	8.224821673	8.188923053	8.232861687	8.31975261	8.143988677	8.211240411	8.245743592	8.090938448	5.550463655	5.581144837	5.609097068	5.486041699	5.547611936	5.594878977	5.497324223	5.379958921	5.512569851	5.480163101	5.196334084	5.202478299	5.222916627	5.383559882	5.341427026	5.254829425	5.18176544	5.106545758	5.267631615	5.177335984	5.199300908	5.109678309	5.107112237	5.133143093	5.308798213	5.356561219	5.096643941	5.249971561	5.226312604
Mm.10141	9.919713287	10.18572057	10.22288934	9.99332044	9.976155294	10.05766457	9.798199735	10.48838917	10.19752526	9.957262488	7.607546669	7.550831728	7.74904221	7.633291564	7.588859793	7.559741276	7.537260855	7.566873151	7.569499077	7.519603223	4.688232052	4.562543282	4.635123704	4.614258541	4.577144545	4.609209978	4.655972933	4.627109345	4.497876535	4.60666708	3.716314902	4.04156661	3.972120309	4.056712364	3.925859429	3.94893565	3.931247562	3.873851124	4.088486224	4.123312198	3.829792272	4.158897916	3.969384783	4.204940784	3.897524102	3.966432245	3.949175768	4.075042125	4.024056346
Mm.101504	8.665238748	8.357883076	8.168692313	8.11302107	8.639685802	8.179401937	8.259601557	8.289700517	8.441330754	8.505392052	8.407926936	8.369772831	8.387881861	8.333974234	8.4347062	8.3914357	8.237150799	8.317593789	8.351131689	8.24406829	5.536551826	5.602934554	5.65229964	5.63538966	5.548452548	5.550560728	5.583049196	5.496413728	5.624024178	5.565986537	4.397931123	4.431203575	4.502955632	4.590449097	4.512278565	4.429512738	4.320123679	4.421097392	4.445035355	4.424270049	4.417366579	4.288998303	4.301894587	4.420445233	4.415399908	4.492125356	4.2823434	4.358949709	4.394157453
Mm.10152	8.733097871	9.908575194	9.89613587	9.912953598	9.749635436	9.99793884	9.918819375	10.07591055	9.966176388	9.91882855	7.830247819	7.834084309	7.82592875	7.727128708	7.868795325	7.818527639	7.766896627	7.824151205	7.814158644	7.827931088	5.672517284	5.677283652	5.754177574	5.621497937	5.660709466	5.707897882	5.745499404	5.628393168	5.733174694	5.770935787	4.711374278	4.544910656	4.63746057	4.879984738	4.299548489	4.64022837	4.718011038	4.683207238	4.656642556	4.786892489	4.610257773	4.522793575	4.557698427	4.753603898	4.501502951	4.599457196	4.645591613	4.457860243	4.632110601
Mm.10154	10.43289363	10.27452985	10.18070138	10.40262225	10.41877424	10.13295995	10.54500516	10.31258585	9.973193012	10.24249335	9.244294771	9.161373593	9.184302757	9.128190255	9.421968037	9.339942272	9.28912166	9.139848744	9.178756005	9.318177025	7.53199956	7.599463563	7.594278602	7.518579845	7.494610763	7.568313223	7.57044441	7.240985652	7.565854263	7.503185133	5.909151831	5.882875385	5.656449002	5.767277753	5.826584638	5.702435359	5.51273236	5.421785247	5.737054898	5.636430945	5.702838678	5.987863889	5.480504181	5.386150743	5.773370829	5.816213753	5.741259466	5.676508598	5.922377245
Mm.101559	7.478803772	6.83973659	7.126632117	6.864051658	6.985361404	7.194842169	7.106882775	6.955292214	6.98222568	6.977130936	7.590778904	7.622507363	7.618631775	7.607412115	7.58600658	7.624188978	7.602486388	7.611599408	7.60361015	7.556948107	4.971809219	5.020990685	4.969435411	4.952592908	4.95796994	4.940386999	5.060338709	5.021785245	5.030049626	5.059755324	3.72163711	3.740560242	3.65113831	3.485961482	3.572515583	3.681505233	3.659641015	3.523215098	3.424352942	3.596388638	3.8335768	3.805493504	3.737905099	3.54950148	3.570412032	3.835651547	3.816260227	3.765604078	3.594409383
Mm.101586	9.267811578	9.196768067	9.107263246	8.989458224	9.184055257	9.125198703	8.85626876	9.2594028	9.093991881	9.077759434	8.514391271	8.457621565	8.517651551	8.43017177	8.618538087	8.606900579	8.496744972	8.500750956	8.449188652	8.570423873	5.626105623	5.693529479	5.689142568	5.658617136	5.755024969	5.615990463	5.711280576	5.680640673	5.696938109	5.703227085	5.502658372	5.558495506	5.603102328	5.471301631	5.46303857	5.513964274	5.515014103	5.616117008	5.5629798	5.54108542	5.585456319	5.514184657	5.660263714	5.64346961	5.566953787	5.447346449	5.494837494	5.617678974	5.59945797
Mm.101591	7.536855902	7.415848552	7.334443377	7.518610719	7.464968422	7.486781144	7.511002167	7.632049816	7.504909648	7.473576541	6.834714341	6.836835165	6.854949703	6.804036994	6.844146453	6.805382139	6.843328955	6.857668306	6.795837995	6.781923776	5.090081799	5.099712532	5.033431632	5.004216582	4.99797561	4.959558118	5.042674173	5.10500226	4.993288087	4.934320349	3.287638886	3.338766763	3.273427649	3.293891685	3.310587719	3.410881262	3.50210813	3.529099918	3.37751299	3.320134543	3.42361544	3.325965305	3.523212836	3.516928517	3.408807362	3.346349546	3.484538008	3.587107489	3.569590068
Mm.101606	9.721495984	9.749574453	9.598950471	9.773074303	9.590585255	9.698417372	9.921311284	9.615791686	9.612504594	9.5775502	7.159153289	7.118472824	7.100376622	7.140385951	6.918199841	7.052972868	7.153560298	7.164094348	7.173410605	7.099828275	4.598944995	4.497330325	4.571730106	4.628267838	4.475357864	4.566109305	4.551472862	4.616277103	4.582518297	4.485311948	2.897340808	2.756676955	2.705971673	2.754321502	2.846534051	2.575352805	2.84998542	2.58877229	2.48708311	2.760878621	2.95146001	2.692593924	2.804582178	2.792118583	2.864523614	2.892306883	2.893324672	2.775968103	2.841234314
Mm.101633	7.60589831	7.966490243	8.060667431	7.95361581	7.863777016	7.986825925	7.926471766	7.792795147	7.870522127	7.578254038	7.497189613	7.473434296	7.450495075	7.520173458	7.419554586	7.530296115	7.479804666	7.554603602	7.546405532	7.535724734	4.658451181	4.557674549	4.656099886	4.724123981	4.735485985	4.72102817	4.68984843	4.489796036	4.659492747	4.737409445	2.954750878	2.84141231	2.545173372	2.934716807	2.836875681	3.221536288	2.861995097	2.744399551	3.100308175	3.082726852	3.068782465	3.004545976	3.136356425	3.266920372	3.237692042	3.147397574	3.094572377	3.247948944	3.169743648
Mm.10169	7.904998811	7.882723619	7.846825116	7.561373126	7.992893872	7.566383989	7.749226999	7.526287449	7.853039821	8.007245791	7.271103924	7.284019733	7.297333311	7.335638037	7.320021183	7.279355032	7.211028031	7.323347873	7.283957579	7.321280559	5.098492151	5.207687648	5.095386696	5.165719226	5.098809413	5.069028521	5.125217936	5.14169986	5.114037063	5.057498028	3.702710997	3.917452053	4.053307493	3.284506219	3.742940364	3.639377845	3.571101645	3.51870629	3.834914938	3.963696172	3.927412804	3.858781285	4.075567459	3.737874106	3.880366107	3.436764051	3.664064596	3.825655951	3.837273145
Mm.101692	6.882205279	6.883611243	7.114381215	7.101104935	7.608559943	6.824999815	7.35507441	6.941404897	7.269194859	6.763340136	7.053997282	7.143724518	7.114237005	7.151341248	7.009622006	7.088721437	7.090959112	7.119565561	7.084765947	7.101851651	4.953749455	4.879559334	4.933507537	4.919958646	4.998515292	4.910594299	4.94318904	4.99909068	4.953261718	4.944567391	2.957712138	3.106005619	2.862117897	3.118405728	3.162323813	2.984020129	2.854524922	3.115469359	3.082764511	3.131535856	2.947375506	2.960881297	3.155125528	3.253656717	3.09899286	3.1248332	3.139375961	3.14009431	3.100068358
Mm.10174	9.568249235	9.36161409	9.169938191	9.272037232	9.465005622	9.546917407	9.815801119	9.495720952	9.260834643	9.55200881	8.520487481	8.486785963	8.494474492	8.40592831	8.441693204	8.487753123	8.506938715	8.50611646	8.481122688	8.460471538	6.622422476	6.681074958	6.724821405	6.521539189	6.565701657	6.612574591	6.494504137	6.607517842	6.532401319	6.576117252	5.357645211	5.381209384	5.469453545	5.589390567	5.358778561	5.181344551	5.125331313	5.159201282	5.48140721	5.523450241	5.13519792	5.364202674	5.145716125	5.19492797	5.084871434	5.413736691	5.260464299	5.259323319	5.27653141
Mm.101743	9.288750314	9.515910771	9.565132308	9.537611087	9.401299905	9.571571066	9.598949516	9.278357407	9.509799732	9.343270888	9.19436227	9.266517711	9.470972384	9.389950528	9.307346132	9.293013749	9.34663261	9.272974503	9.338207943	9.329990771	4.587057401	4.61971794	4.591096718	4.662155482	4.371661453	4.666807206	4.519705106	4.650516577	4.527636471	4.652148096	5.770833856	5.760561889	5.747888136	5.873435632	5.703637204	5.700241826	5.727657787	5.713211723	5.805382873	5.875339287	5.835770219	5.815855968	5.917202694	5.886776518	5.846619879	5.865523717	5.802531365	5.842445994	5.837750506
Mm.10182	8.873706028	8.906950254	9.127250601	8.682050063	9.150477006	8.911501649	8.395955478	8.76831155	8.756753655	9.112039399	8.122980479	8.065486923	8.091459881	8.079890234	8.170492374	8.162338823	8.083516421	8.035605425	8.031036316	8.147801447	6.639144843	6.583577196	6.552950264	6.405989655	6.459730276	6.579029642	6.560213028	6.463369332	6.543091475	6.548827605	5.382735446	5.302054179	5.390090165	5.481835231	5.528870523	5.244204158	5.276947892	5.300369566	5.317436573	5.425225	5.386928742	5.329490665	5.454357758	5.472111588	5.43175583	5.3482446	5.432229062	5.509645229	5.322810685
Mm.101876	8.38989016	8.434812615	8.496551552	8.330168392	8.696927357	8.249360545	8.042019291	8.128642217	8.40905758	8.636501893	9.188086459	9.234646275	9.260446458	9.233289304	9.262152724	9.247677539	9.259759536	9.234197634	9.187171856	9.276081367	6.568276322	6.713789461	6.800168859	6.608166292	6.548674958	6.570465304	6.606333662	6.720648152	6.586086224	6.526372094	5.868840106	5.707294346	5.589803419	5.929052763	5.543924715	5.69030062	5.618781473	5.317211161	5.379261639	5.442204892	5.64838722	5.727604513	5.204959125	5.377708428	5.606561196	5.824094974	5.83913479	5.394890669	5.595486361
Mm.101885	9.901933956	9.33871819	9.444876643	9.397158186	10.1123252	9.559739874	9.668743127	9.233295576	9.446816649	10.04254005	7.879810071	8.166075174	8.161283478	8.036043629	8.011212968	7.944661809	8.061213505	7.971523947	8.091130912	8.093105968	4.880582479	4.973905577	4.981001155	4.960383289	4.879720041	4.899934744	4.952501041	4.924066462	4.912188843	4.912083659	5.370648842	5.486168792	5.74078751	6.18189991	5.434889093	5.927839945	6.214769659	6.302236268	5.665079151	5.688729608	5.454045077	5.511404509	5.836364242	6.36576476	5.656573404	6.02945614	6.284023325	6.364010426	5.884337212
Mm.1019	6.88308666	7.104569105	6.830344964	8.304461679	6.860791257	6.850385792	7.095863405	7.62643566	7.020480832	6.828628618	6.648759112	6.451562145	6.594109856	6.557172585	6.623758152	6.611084528	6.573569556	6.615648808	6.714918047	6.638118306	4.640990209	4.703102375	4.687340703	4.600236713	4.6540121	4.544021716	4.662446745	4.488424525	4.53810993	4.618401508	2.928609936	3.027618589	3.089394885	2.97382917	3.034554963	3.24579456	3.003697178	3.079379931	3.017246153	2.957221372	3.201835942	3.141094369	3.224230093	3.044528962	3.011778327	3.370805254	3.17939455	2.95637497	3.052102228
Mm.101927	8.51580441	8.904654465	8.877936139	8.696236008	8.570917359	8.796437511	8.641612365	8.326552163	8.852624817	8.445461882	7.727864399	7.79167172	7.696139589	7.717221909	7.614509361	7.62791567	7.595915755	7.679262428	7.60841516	7.621989985	4.770857048	4.787991434	4.898732404	4.736340985	4.6938154	4.685983479	4.589582654	4.742173511	4.688555995	4.708203361	3.520866483	3.574480297	3.493584493	3.317991033	3.445250165	3.519069743	3.283754183	3.665508409	3.558859399	3.501752777	3.539052477	3.441488361	3.401571456	3.642456407	3.416967066	3.156487371	3.206382746	3.555631929	3.616598743
Mm.102	7.929945211	7.508818582	7.511311668	7.071203502	7.865522216	7.996777266	7.601620046	7.650986955	7.539609637	7.945470184	7.15643964	7.201702922	7.166254747	7.207418143	7.120935863	7.153612589	7.161183122	7.163934461	7.178775821	7.108998815	5.607661037	5.792602619	5.561940432	5.658676451	5.669552508	5.558083272	5.445653447	5.648775132	5.576064317	5.551994965	4.36049144	4.602952579	4.811958703	4.945738897	4.567804602	4.756457234	4.872731071	4.855444261	4.629761981	4.63028405	4.224420719	4.563210858	4.702841544	5.011525103	4.518991753	4.791845569	4.956683839	5.052340639	4.71209359
Mm.102025	7.885315092	7.711473001	7.898487935	7.674292928	7.959826199	7.849240722	7.929096918	7.635131041	7.938861381	7.799850208	7.283561009	7.242195219	7.29712786	7.31039734	7.249007979	7.292144886	7.260049498	7.2946178	7.266790573	7.18935312	5.058199552	5.057098196	5.148122067	5.159736771	5.072277041	5.036358601	5.053366583	5.058873229	5.132673165	5.079981827	3.94105651	3.720151153	3.954903609	3.883349974	3.783588069	3.965662889	4.015851773	3.678859503	3.681456429	3.826559561	3.959477709	3.874078161	3.915329223	3.972154776	3.86657655	3.97425878	4.130458096	3.837370028	3.847158228
Mm.10205	9.844953037	9.972489687	10.06284219	10.13450411	9.967522578	9.922886329	9.65456065	9.826940676	9.99400939	9.594024743	7.466501449	7.439365408	7.420390757	7.531051272	7.387278131	7.482219017	7.407333963	7.423452869	7.484716541	7.427423519	4.461598465	4.506126746	4.54263294	4.604764841	4.501022132	4.687636558	4.545182529	4.422300298	4.529971353	4.521509689	4.786298925	4.334180207	4.490862169	4.206430269	4.42798393	4.343785648	4.653697911	4.208984667	4.155739087	4.485598401	4.736149567	4.246789427	4.302926084	4.054072439	4.2714285	4.097231178	4.727767387	4.180219963	4.039450749
Mm.10211	8.772769411	8.826573818	8.874902865	8.901232957	8.704401749	8.886687455	8.789068694	9.074852193	8.924540853	8.685376064	7.940044785	7.912963755	7.883695291	7.929032249	7.927246911	7.950267476	7.948022187	8.005885534	7.914876396	7.93610454	5.374074805	5.388794747	5.299872766	5.379711616	5.291309222	5.5161625	5.404232057	5.408189829	5.416791705	5.379914968	4.570362842	4.467773775	5.065914557	4.946159366	4.575744968	5.020576328	5.226449359	5.070441338	4.630373361	4.864191218	4.524455916	4.580849404	4.959051545	5.078898899	4.745538581	4.879356718	5.371065282	5.005141855	4.856195865
Mm.102136	9.623124671	9.636305734	9.503080503	9.55165822	9.438398953	9.676073626	9.604403546	9.649971094	9.557257443	9.571134349	7.579735674	7.627103761	7.568413691	7.576720405	7.614204452	7.590401008	7.556752195	7.646831905	7.597744442	7.544241037	6.430779147	6.59286722	6.593599904	6.581263979	6.401595448	6.421830376	6.544144692	6.425694958	6.610830684	6.423095335	4.908015976	4.961354566	5.054859964	4.55605205	5.063307912	4.865661014	5.012214206	5.052397141	5.147375324	5.022519355	5.174930154	5.091622533	5.109735156	5.172513312	5.054204527	4.488405498	4.86946775	4.881786075	5.048032472
Mm.10214	7.02331618	7.669657022	6.885438408	6.81299007	7.574294985	7.204299875	6.966740521	6.921509439	7.12689399	7.457483445	7.795993378	7.786583833	7.801321099	7.834047251	7.717955696	7.800755459	7.828087997	7.821637539	7.832765095	7.830058804	5.02335022	4.893692857	4.933170799	4.956012606	4.948194355	4.904417343	5.010281618	4.91897787	4.99045024	5.072854843	4.149369262	4.012212359	4.219637421	3.978054652	3.974937451	3.819510393	3.56798834	3.780631619	3.957594791	3.869168775	4.070495727	4.004112584	4.214300701	3.996422043	3.96473751	3.822787767	3.511261523	3.68062992	3.937087278
Mm.1022	8.644310578	8.733502629	8.599603637	8.472266513	8.637262241	8.649557985	8.685461406	8.715397136	8.620573671	9.361425711	10.97419637	10.90067583	10.98528377	10.86405234	11.0859587	10.93430591	10.89558677	10.8460259	10.84023699	10.94130685	5.104679804	5.059502086	5.093085827	5.022886709	5.104248111	5.068727448	5.091187373	5.083916068	5.10332496	5.149834012	7.385769893	7.351816285	7.568680149	7.237917205	7.509290277	7.322950595	7.549064461	7.626485422	7.516471829	7.559489192	7.497402355	7.307325827	7.518984175	7.589959887	7.475912937	6.866385057	7.442272908	7.422752459	7.437612679
Mm.10222	7.55084601	7.46208621	7.391079137	7.777544885	7.221612323	7.635673117	7.633441016	7.799618342	7.299942891	7.215500279	6.945774543	6.942956069	6.911094565	6.930527717	6.922622887	6.884987635	6.931725474	6.95941256	6.928402635	6.911535128	4.679617956	4.66376552	4.671358327	4.689333456	4.688491048	4.638466437	4.674213544	4.58245624	4.756594311	4.621320582	3.065983279	2.885997331	3.355964522	3.543106612	2.756062372	3.450766245	3.444781816	3.407680853	2.636813846	3.088527064	3.243440506	3.18971427	3.199908136	3.586513749	3.144730321	3.458902053	3.492679109	3.32581327	3.258450664
Mm.102253	9.396639551	9.303614462	9.612283129	9.257615151	9.403183089	9.36373446	9.118552802	9.439616325	9.427341612	9.468830094	7.761220978	7.948024265	7.903692811	7.807506303	7.859837992	7.750507418	7.772901415	7.778226474	7.754780185	7.775109665	6.059853394	5.971225179	6.011175673	6.03544797	5.993486351	6.031804663	6.074778824	6.034974482	5.858395104	5.893334923	5.503871014	5.366163298	5.368480163	5.480755779	5.401647684	5.424519362	5.345315065	5.660990902	5.449758161	5.457151222	5.386918804	5.142924745	5.445806371	5.716947991	5.383474628	5.433168593	5.257266038	5.604361457	5.470391849
Mm.102286	7.888317078	8.102964049	8.238650454	7.599594809	8.179131094	7.923154727	7.511543417	8.346117394	8.17217036	8.290759464	8.500244353	8.412097321	8.532773655	8.48134372	8.581749231	8.534103762	8.507314248	8.504815232	8.461593303	8.496425269	5.782872255	5.822792132	5.837294927	5.977762436	5.8271393	5.799771105	5.869573309	5.898235803	5.812367616	5.870004561	3.814198812	3.819088848	3.694593353	3.461679503	3.769907318	3.736731893	3.705436649	3.742088772	3.862894109	3.793920783	3.997673263	3.818881679	3.803216485	3.911659843	3.790330937	3.448679867	3.66233507	3.810972947	3.781473424
Mm.10229	9.405118406	9.415035794	9.576604919	9.196766458	9.368631511	9.396257711	9.118056173	9.402070768	9.405889842	9.240741816	8.400346914	8.185880252	8.214743361	8.082101946	8.238417316	8.243287514	8.188751156	8.22972635	8.121927522	8.119944068	5.458666537	5.524751119	5.444818192	5.40992877	5.312509067	5.385841219	5.448145728	5.386122185	5.390226614	5.393051987	4.813965536	4.82843015	4.768278248	4.497014019	4.651238725	4.674226937	4.549305071	4.667246733	4.578620101	4.604451415	4.560476296	4.538015344	4.518840444	4.560993551	4.729626386	4.486031223	4.584510011	4.734107298	4.679089616
Mm.102305	8.768210567	8.748301613	8.860454938	8.86936242	8.810451087	8.729324194	8.772134629	8.922389667	8.928772339	8.981644207	8.437665336	8.527704799	8.665553669	8.589611791	8.64853168	8.557126953	8.565029146	8.616711526	8.56581831	8.635176447	4.806044412	4.715070942	4.705070677	4.755157782	4.781353556	4.740324673	4.729330611	4.79884336	4.689296668	4.649126798	5.622983142	5.755798991	5.420203015	5.519347164	5.529646492	5.479173306	5.374544689	5.517671324	5.651862004	5.660766669	5.65810647	5.741718628	5.374107733	5.62229599	5.620390909	5.510056287	5.375815439	5.488183507	5.721561264
Mm.102312	6.89272084	6.999047705	6.793294916	6.838236496	6.913926583	6.755804134	7.3792455	7.020408014	7.754432959	6.911692589	6.778236822	6.796189261	6.880320298	6.969643429	6.723256569	6.831127663	6.881412432	6.892191918	6.869550401	6.712582128	4.599854716	4.552988494	4.741231807	4.666459752	4.639309422	4.52719949	4.788375079	4.547432726	4.546196729	4.623112079	3.935615045	3.67968396	3.71347995	3.609579947	3.603578364	3.74689203	3.963888822	3.529037435	3.376028228	3.592189554	3.984200925	3.687921594	3.807016773	3.66098528	3.510648983	3.771057931	4.00923616	3.588662079	3.476592131
Mm.10233	7.249775135	7.360836644	7.531777411	7.19268122	7.450086462	7.206701351	7.161409609	7.182093428	7.460363573	7.371030494	7.237148651	7.173948968	7.17199022	7.199031112	7.138092864	7.153811923	7.203418143	7.151252185	7.170534106	7.179706748	4.702698141	4.551109187	4.733168441	4.599102082	4.649507164	4.579719383	4.665310575	4.406341833	4.536950457	4.53166765	3.723153533	3.820690643	3.842752893	3.724455123	3.79787689	3.7065409	3.533838596	3.601836573	3.801266458	3.686455236	3.692544891	3.854654782	3.77588941	3.630105738	3.80049472	3.662178211	3.471407124	3.641431461	3.661217073
Mm.102341	8.949553878	9.162414288	9.002679438	8.979528414	8.855426903	9.082472412	8.971703713	8.973457352	8.991120452	8.856634511	7.329190127	7.321934289	7.300965047	7.372557842	7.325420083	7.31275583	7.325787067	7.380484997	7.317641667	7.326376643	4.516650926	4.555754612	4.580970382	4.590063587	4.470583676	4.567695228	4.500228852	4.448531161	4.573979274	4.560950112	3.321112176	3.181470145	3.038604876	3.148112316	3.207047209	2.962380589	3.270794007	3.109565254	3.027614621	3.012218393	3.349069985	3.114286306	3.228037745	3.168858039	3.239755088	3.086813699	3.088674326	2.971496432	3.12282232
Mm.102365	8.141114663	8.112596047	8.195322165	8.111606186	7.980541757	8.05257176	7.705221611	7.993611755	8.135048196	7.958115081	7.356325557	7.299358026	7.267254874	7.346216702	7.296175046	7.375220482	7.364148898	7.299482023	7.343208936	7.340903115	4.63127854	4.712202205	4.549970414	4.57503189	4.68727266	4.644755338	4.567062787	4.789219691	4.658441669	4.724518152	3.881402578	4.036672109	4.077923203	4.192406515	4.182745657	4.060103258	4.313410669	4.210858637	4.130290594	4.12726064	3.81759712	3.989510122	3.958585004	4.264655403	4.03335779	3.972087316	4.276397122	4.172613774	3.935459453
Mm.102367	8.63314153	8.568422704	8.541610649	8.197646057	8.750481147	8.381240378	8.4080744	8.455224685	8.598725799	8.699679849	9.060844403	9.092319622	8.99784476	9.104353352	9.116821162	9.034469933	9.083036178	9.08035745	9.05768334	9.086236314	5.793349514	5.836949175	5.781338611	5.821448989	5.834217123	5.781731108	5.859196368	5.803129913	5.752909018	5.860698462	4.403218572	4.387851632	4.189712072	4.348359145	4.363107444	4.397799856	4.176877542	4.273592101	4.340220974	4.260665274	4.389175763	4.38184247	4.355546012	4.345753008	4.380210588	4.479640611	4.287113378	4.419872404	4.484688055
Mm.102407	9.118184598	8.915132308	9.11244152	8.861210966	9.327961059	9.167682704	9.151921566	8.929240258	9.222599418	9.233799071	8.192022892	8.246004907	8.222406486	8.187364866	8.232370561	8.273756589	8.174682898	8.215024148	8.192034987	8.21480738	5.327927227	5.323175376	5.331065728	5.313915715	5.309069587	5.29984216	5.317075314	5.362074915	5.328410968	5.274579335	4.408318136	4.474220116	4.345220928	4.717962251	4.489592072	4.666078159	4.625789174	4.688071025	4.556352897	4.571557472	4.483901528	4.437957695	4.552360702	4.775345666	4.579390366	4.60059476	4.727886487	4.801402258	4.5803627
Mm.102470	8.825623282	8.840747763	8.694243129	8.777771409	8.797952337	8.885222495	8.820365346	8.738096809	8.6769847	8.932480955	7.764877777	7.987744794	7.946858973	7.952780692	7.961856224	7.825471516	7.885895243	7.870396926	7.921907091	7.904531945	4.638906781	4.708509001	4.689554067	4.667355522	4.63901117	4.65938158	4.651990573	4.58008004	4.592892901	4.553309847	4.397933862	4.476762748	4.453222776	4.458080263	4.4598007	4.55916789	4.5544743	4.603448227	4.370907804	4.525734179	4.454549491	4.298258055	4.442601337	4.498337056	4.488582503	4.470605525	4.551057301	4.643430694	4.478814454
Mm.102485	7.307709177	6.969896705	7.197233679	7.200604614	6.996937869	7.004815904	7.020263653	7.03100512	7.389097439	7.037396291	7.227272466	7.242063197	7.181539244	7.192905949	7.157885995	7.201802775	7.181265757	7.294825455	7.222694774	7.141789685	4.405202567	4.439561046	4.42734101	4.454405004	4.461054993	4.436807287	4.427364822	4.468751379	4.399723159	4.486107122	3.561651036	3.445424096	3.434420078	3.344188905	3.471029361	3.358169661	3.37676144	3.316397694	3.367350917	3.349133893	3.590312717	3.464750381	3.403266461	3.310798494	3.416388119	3.361999237	3.492555042	3.31263301	3.305271348
Mm.1025	7.116833323	6.848388892	6.837245278	6.929801982	7.138056586	6.961687345	7.310051829	6.93445283	7.191516815	6.852312596	7.525020098	7.514293901	7.499934543	7.435133357	7.479060954	7.421845873	7.445688478	7.483904777	7.500207976	7.495109239	4.810452969	4.871976786	4.813918353	4.884047738	4.699654701	4.816995927	4.799179387	4.751217534	4.763408664	4.913167506	4.191571325	4.244712592	4.214386996	4.239631723	4.188891018	4.189483816	4.181356511	4.182879769	4.292485363	4.265363349	4.276004771	4.355514929	4.424331715	4.482905308	4.387759659	4.349023526	4.40393428	4.261818455	4.383820725
Mm.102574	10.27537464	9.876497653	9.916549025	9.469628041	9.93335301	9.506334988	9.323249969	9.498648281	9.898229098	10.09999262	9.311441774	9.225786389	9.262921946	9.301964546	9.372780406	9.341906082	9.269632382	9.254796287	9.226851247	9.314022984	5.721613358	5.687462848	5.686204172	5.685109516	5.788196809	5.731329596	5.656831352	5.666360372	5.747021522	5.766529076	6.192283614	6.073714895	6.20695983	6.433042994	6.215406638	6.06470402	5.981101714	5.928495092	6.123530884	6.092364677	6.009513669	6.103495259	5.989201814	6.108173731	6.1355943	6.275876279	6.119006823	6.002232124	6.074138384
Mm.102591	9.709350938	9.625147273	9.687696359	9.966226901	9.831765408	9.787417207	9.743874887	9.769352215	9.747181106	9.660536	8.048963199	8.107455447	8.06393891	8.087616116	8.25303432	8.065703082	8.063848388	8.026565217	8.081863634	8.090605052	6.187893895	6.259747463	6.219943655	6.301512597	6.352988747	6.213859152	6.244863588	6.314911865	6.30237172	6.302710163	5.437472323	5.593335383	5.515142265	5.410946215	5.901939917	5.345546781	5.410197116	5.41281665	5.414123979	5.557579314	5.585792431	5.757309457	5.527933558	5.635882815	5.617948796	5.290908961	5.479341349	5.487988196	5.513610868
Mm.102627	8.075915058	8.334409749	8.269311495	8.124156074	7.778964382	8.476870763	7.676797284	8.058653862	8.375349505	8.808216461	8.939188396	8.751163522	8.823964442	8.693161589	8.849986277	8.839015701	8.793290429	8.77374862	8.779277638	8.80217793	4.648545297	4.736374772	4.691488048	4.736825605	4.648235587	4.726365152	4.631137183	4.728097849	4.650881831	4.759363098	5.364298175	5.404339972	5.402179896	5.424695028	5.439558766	5.431996798	5.421397341	5.435928382	5.450076152	5.461109509	5.099596062	5.371021514	5.327332249	5.406263232	5.397839875	5.344485473	5.555445518	5.516989244	5.412483225
Mm.10265	10.44783512	10.33053584	10.32896681	10.17101992	10.52923901	10.18085752	10.56243447	10.29032863	10.22659664	10.43205143	10.14857995	10.11883458	10.09644201	9.992080803	10.14519098	10.16178304	10.12880128	10.07862334	10.04424615	10.14071045	7.241454496	7.332033333	7.419953456	7.225085886	7.152304572	7.204959692	7.186941527	7.235029013	7.271119573	7.171392837	6.156217169	6.340272992	6.177227042	6.333082594	6.337514323	6.151267767	6.077685758	6.151948776	6.246378513	6.21788018	6.268074588	6.17566821	6.191148015	6.223581586	6.224128412	6.239860078	5.981669364	6.217209414	6.181678905
Mm.102752	6.9081151	6.957083734	6.749567973	7.082561909	6.978246353	7.241359735	7.007942641	6.897272299	7.136579158	7.25772592	7.269939407	7.226398385	7.241323738	7.265804743	7.238301847	7.261643943	7.217412499	7.226823694	7.224382307	7.223452746	4.912676075	4.948739563	4.98562585	4.884497429	4.916388515	4.917384228	4.994693172	4.860616888	4.919841043	4.952154107	3.74978748	3.69881986	3.818082901	3.809264748	3.537253674	3.767444156	3.887316129	3.967748799	3.808998397	3.828185128	3.889177523	3.690738026	3.965502821	4.038545672	3.755327385	3.713215464	3.829594535	3.910808815	3.893674315
Mm.102761	8.388644954	8.112910299	8.214331198	8.325865789	8.055140552	8.070224132	7.957691776	8.154380937	8.038221607	8.119854895	7.641612435	7.707586194	7.70702294	7.718317826	7.656479678	7.666092053	7.698185614	7.680666396	7.74699007	7.731782436	4.772796993	4.915752297	4.910538063	4.887269681	4.84614723	4.675602143	4.753025024	4.844640897	4.834456927	4.827171136	4.148675453	4.197478878	4.239902835	4.208725305	4.106198203	4.293346463	4.179688168	4.076169763	4.117071536	4.052463771	4.255909109	4.195164534	4.286476975	4.35736065	4.171456354	4.309538475	4.481068734	4.355811173	4.317397905
Mm.102765	7.820995857	7.864931364	7.60530602	7.844820064	7.296126732	7.532609264	7.802130798	7.682545784	7.725837515	7.783474783	7.725337008	7.789228455	7.803237799	7.781786172	7.73290549	7.707002212	7.748040385	7.736090133	7.72457423	7.756810291	4.854456855	4.759846725	4.743016168	4.667533419	4.74385477	4.705670707	4.688913909	4.796701004	4.689581038	4.655586208	5.255234067	5.291485222	5.253751327	5.102051644	5.0550703	5.167917866	4.914525504	5.292530876	5.052046716	5.093293114	5.185321546	5.280228878	5.361139589	5.264408589	5.19106108	5.242339531	5.138192362	5.444764106	5.380574906
Mm.10279	8.718804438	8.099336668	7.939987452	7.225504339	8.762070233	8.313626063	8.663065766	7.102191049	8.039833272	8.764356563	6.894950292	6.910474302	6.910795285	6.862581684	6.881048955	6.855323186	6.915083196	6.89439125	6.917794919	6.884952219	4.690945639	4.598172927	4.57583236	4.728210419	4.437232551	4.575199133	4.530382634	4.648102603	4.547347786	4.589752955	3.369899939	3.357756679	3.782871827	3.353742719	3.423898934	3.695333575	3.837211488	3.656253	3.527018768	3.391643416	3.493457285	3.459245444	3.80895624	3.482784034	3.571080388	3.635916214	3.687149931	3.707457114	3.379641011
Mm.10281	9.714685998	9.560259898	9.690044089	9.233179055	9.473086328	9.405587348	9.260052452	9.662906313	9.524838941	9.760349142	9.893944495	9.8986422	9.975379594	9.806268703	10.06938567	9.859748422	9.839308447	9.812358267	9.668381122	9.892293298	5.484999161	5.360052716	5.486903284	5.414648926	5.433649081	5.416141921	5.391309208	5.429308147	5.39723728	5.345592718	5.108820337	5.350872354	4.859673522	4.780236185	5.1031167	4.924965919	4.891413829	5.001178579	4.769058333	4.911251296	4.974206166	5.180468788	4.953734942	5.068015209	5.073635797	4.888807008	4.851425893	5.091320164	5.104030952
Mm.102904	8.187566744	7.907223537	7.988452301	7.32156732	8.148658356	7.478997382	7.42168314	7.451267561	7.74623542	8.057099089	7.896970753	8.158612545	8.137428922	7.941393208	8.079711172	7.888879832	7.832060551	7.863225029	7.939760247	7.904111071	5.099757119	5.142425865	5.02543648	5.149923874	5.090287803	4.988222462	5.13123368	5.105395882	5.153133162	5.020632521	4.543125966	4.566704635	4.199354157	3.630802669	4.476214848	4.305072947	4.109288121	4.117008663	4.257328338	4.180776131	4.504704937	4.228939524	4.261607979	4.117268583	4.329284232	3.958805125	4.1821674	4.449119629	4.325420952
Mm.10294	8.714734324	8.486527295	8.420886195	8.536790829	8.58262029	8.617626478	8.75736771	8.307152963	8.52358525	8.6687644	7.376054792	7.459924728	7.349129497	7.405359873	7.407788539	7.500625646	7.489692663	7.425454965	7.434106302	7.436229122	5.599668769	5.399512083	5.440622628	5.514582259	5.666907594	5.60057273	5.48245522	5.367738422	5.586423991	5.644328889	3.920276085	4.015936277	4.004415152	3.788587881	3.901977349	4.084441321	4.253944135	4.192619869	3.975225727	4.010310781	4.071067432	4.078535307	4.137661695	4.054725209	3.992274248	3.944871228	4.304674063	4.348732509	4.065464863
Mm.102970	7.793627437	7.882058899	7.910049225	7.325931418	7.739421814	7.489215681	7.327410647	7.780038696	7.756584611	7.861922724	7.191104762	7.225958049	7.269313817	7.259937807	7.236196743	7.232027132	7.248706841	7.219599973	7.292911238	7.26330295	4.668825248	4.633500536	4.666324136	4.552737449	4.631974901	4.628285274	4.627604429	4.637664571	4.628827571	4.688689537	4.616972223	4.633285328	4.482618828	4.259956271	4.543887686	4.583996692	4.556309786	3.204879569	4.373356649	4.42429748	4.584546174	4.577888797	4.545186668	4.435869291	4.644403305	4.441849773	4.613222254	3.786018591	4.471124729
Mm.10299	7.722463889	7.829822757	7.825091564	7.65720779	7.770748882	7.761863484	7.934756148	7.79692823	7.605210437	7.633471709	7.537063461	7.421382082	7.544898929	7.547091838	7.527781604	7.45083747	7.419820087	7.559243483	7.509858851	7.510580365	4.670575037	4.618518227	4.701902239	4.735920619	4.65504641	4.635924175	4.616971395	4.720452948	4.641211569	4.640624104	4.024396532	4.301612555	4.426414619	4.660593705	4.3440979	4.446746274	4.649307091	4.475499627	4.442583099	4.451035635	4.163991537	4.344468354	4.343805675	4.798695458	4.304377074	4.351226264	4.659700466	4.619595837	4.430169119
Mm.10306	7.915445748	7.857502574	7.088360947	8.046179113	7.844879671	7.950381136	7.594339428	8.122098098	7.754379743	7.672261127	6.523408863	6.512694493	6.489644333	6.334320577	6.627090736	6.541109758	6.467459775	6.451811408	6.464076055	6.499979942	5.259581654	5.1554597	5.085239978	5.092490375	5.204415404	5.13443294	5.258460363	4.969319433	5.201333723	5.090811776	3.721671555	3.417622631	3.756929004	3.442994719	3.84554438	3.597521159	3.424302797	3.696873263	3.720813303	3.631406819	3.666394517	3.563907608	3.670262173	3.73004442	3.62010742	3.432348628	3.374841255	3.274879926	3.692888947
Mm.103080	7.592492303	7.235931752	6.986280428	6.987178488	7.18017186	6.936849836	7.097277739	7.096588416	7.124008374	7.483284279	7.177882216	7.172198637	7.144346169	7.29061065	7.213640117	7.239954195	7.202199728	7.224895773	7.190469516	7.225418241	4.696836394	4.562343232	4.555185519	4.694067374	4.728114075	4.811401808	4.798636705	4.56047115	4.771703614	4.664706935	3.364154434	3.222609591	3.500497409	3.424798783	3.331915046	3.298793115	3.481393566	3.089580004	3.096632145	3.062370154	3.523830654	3.257920197	3.563752125	3.443096279	3.281041214	3.375540302	3.577352202	3.161148583	3.217444928
Mm.10313	10.31601511	10.40368068	10.30366447	10.31989829	10.18331471	10.1590484	10.39280563	10.56100802	10.42087133	10.19341924	7.747296009	7.785111915	7.845119557	7.729272142	7.818165352	7.764659576	7.766687755	7.799307721	7.763632413	7.835721174	5.214988705	5.346913412	5.285482304	5.299598067	5.311572446	5.200473736	5.287522018	5.220256692	5.304196962	5.218232024	5.66863611	5.668155291	5.470779632	5.839370489	5.585383369	5.578404834	5.547171456	5.619175005	5.734551394	5.623015131	5.811886533	5.654017586	5.633420786	5.73509714	5.664350962	5.728642802	5.527638885	5.690038474	5.666044821
Mm.10314	11.40552422	11.43519808	11.40022707	11.26237598	11.43893875	11.37233162	11.3261961	11.10489373	11.21660799	11.53846158	11.76935668	11.59334819	11.85160967	11.54981972	11.82227596	11.66371388	11.72926644	11.57057854	11.63033232	11.72100389	7.128425873	7.146350302	7.046536421	7.090005402	7.171434362	7.142522084	7.095129592	7.236322629	7.138233989	7.184354323	7.403181843	7.434300267	7.414834905	7.398483313	7.315529837	7.22108224	6.656060475	6.659423966	7.19152089	7.305265141	6.748386861	7.30174534	7.002105838	6.677747211	7.274895589	7.301427359	7.140923087	7.2452445	7.317762419
Mm.103155	6.974933457	7.064080303	6.996263046	7.027224363	6.873062668	6.945374098	6.935668674	7.651402985	6.955464602	6.903829654	7.010802871	7.013255446	7.064964768	7.080340202	6.868332777	6.944910518	7.040407537	7.026190686	7.075596227	6.906769451	4.769279502	4.38160255	4.605175995	4.388555249	4.588191535	4.480256974	4.404328151	4.581055185	4.471513024	4.461499491	2.951452939	2.732009637	2.914803597	2.924692066	2.708574523	2.827245529	2.884538444	2.985374028	3.152256545	2.907794297	2.788640594	2.741831176	2.952018643	2.921690745	2.864523614	2.833001684	2.645069008	2.908046988	2.854826365
Mm.103199	7.477127196	7.649833857	7.801822627	7.898696279	7.807423791	7.81325009	7.672731495	7.737410179	7.502589013	7.573740684	7.304890853	7.30992764	7.246138693	7.333583828	7.287872203	7.296326294	7.256340726	7.315188889	7.293802122	7.27689784	5.324282643	5.261441162	5.364644851	5.330759767	5.294088655	5.363276722	5.217948622	5.34737058	5.328753821	5.337579211	4.394210498	4.533327358	4.589647478	4.478428195	4.418939407	4.549208109	4.401451952	4.476070081	4.451025039	4.499594045	4.377428199	4.531795604	4.586392197	4.509900564	4.549409605	4.454171942	4.59600499	4.711722655	4.652931559
Mm.103202	8.517078933	8.490411736	8.427415013	8.418984488	8.395389554	8.277684844	8.537425827	8.339952702	8.432004368	8.367778903	8.561044659	8.675428796	8.678905106	8.612378966	8.590375118	8.585433369	8.595304656	8.574845046	8.598046651	8.566675127	5.298672601	5.288523479	5.346882497	5.23122318	5.254655004	5.255911843	5.285182327	5.196855966	5.289839706	5.293017904	5.091012661	5.00103868	4.803373513	4.538228326	4.899049484	5.08147244	4.844962558	5.108516949	5.093057934	5.073941331	5.25673073	5.03212929	5.106835438	5.143484357	5.044921088	4.788998998	4.788389854	5.178078969	5.085855524
Mm.103259	7.875417638	7.948189965	7.290556825	6.957942571	7.049864806	7.231536634	7.038024836	6.882350823	7.063689686	6.892127774	6.71967382	6.718167341	6.704646571	6.70181785	6.666355634	6.69904634	6.624323355	6.689820253	6.652439479	6.681710787	4.871189201	4.848911365	4.860743588	4.860144822	4.926597905	4.745663538	4.869606824	4.884833114	4.841232398	4.819889978	3.461647241	3.375909971	3.389743155	3.324856481	3.201977574	3.324953243	3.264892876	3.13867133	3.254867837	3.216249119	3.355463868	3.440167528	3.307687235	3.193094612	3.0819848	3.42252851	3.348088227	3.203033626	3.291899638
Mm.103319	7.650865856	7.566416944	7.532793145	7.48231678	7.78071052	7.606152655	7.604920955	7.485139077	7.72640775	7.93598967	8.923403639	8.913647148	8.97161026	8.961855832	8.99430827	8.72633524	8.748663996	8.865282183	8.938913177	8.921798379	4.82334833	4.64603125	4.697950343	4.672594815	4.570510875	4.71739906	4.754716921	4.680265634	4.71004664	4.660987655	3.527518194	3.803734544	3.31648681	3.5867882	3.579267412	3.810110178	3.20213259	3.716435196	3.630934894	3.469319176	3.547350039	3.684961111	3.497393184	3.709508584	3.650585257	3.796489561	3.304743748	3.919335601	3.735787564
Mm.103336	8.731094255	8.469284023	8.589990099	8.600280055	9.013175697	8.576349195	9.007557082	8.591807628	8.653057384	9.159077204	7.372400435	7.204452519	7.346999789	7.494117049	7.336800414	7.403441468	7.53793463	7.370389526	7.394835717	7.412331061	4.51033862	4.518727782	4.616126652	4.59227236	4.699240379	4.590501521	4.574272363	4.59122127	4.527636471	4.551743601	2.981346113	2.639599272	3.461708964	3.298798291	3.135321001	3.223665844	3.104155265	3.095011637	3.344594181	3.113479631	3.188338679	2.972061639	3.371585701	3.335533958	3.224082711	3.172473303	3.062160974	3.248333649	3.164728571
Mm.103373	7.069093195	6.821459188	6.821980833	6.92046634	7.117933973	6.913305294	8.038814986	6.985367356	6.777977211	7.239888021	6.892531438	6.803855081	6.836103785	6.86014385	6.791230991	6.871521661	6.866888898	6.879806042	6.843768203	6.801849397	4.702698141	4.667703838	4.693864083	4.611526004	4.749055081	4.73460177	4.709305806	4.703588562	4.731853018	4.498356206	3.006494783	2.903644689	2.834725591	3.044054136	2.920608294	2.962551271	3.22639866	3.090705087	3.055417303	3.034849216	2.99223468	2.8633286	2.808336257	3.027980468	2.946188903	2.972044095	3.030525874	3.114555083	3.071737587
Mm.103380	6.91108805	7.015105276	7.865212	6.979674649	6.892478763	6.92139587	7.131232028	7.058041366	6.850479245	6.943606823	6.745518056	6.67831644	6.630122956	6.727365289	6.615849859	6.699866732	6.630064621	6.61692751	6.707817708	6.731850981	4.965338801	4.854026696	4.964467576	4.927245758	4.8794316	4.906174179	4.817215462	5.007943403	5.011201002	4.87808178	3.005959554	2.868767862	3.10371773	3.46977031	3.341157624	3.252750892	3.371057533	3.148660742	3.434506747	3.341532789	3.151690209	2.957266573	3.064993325	3.461168498	3.276031959	3.111189335	3.266105121	3.121444484	3.332020711
Mm.103382	8.460507272	8.280033712	8.092166312	8.085846504	8.407782932	8.051247751	8.564482927	8.199067164	8.122634395	8.418431396	7.063390855	7.035425928	7.045026617	7.086103419	7.028980223	7.019312992	7.047992061	7.076644287	7.08794275	7.064229552	5.677938522	5.686989721	5.526668959	5.600347724	5.580861347	5.575727334	5.668855303	5.497379136	5.537789184	5.469824251	3.950220386	3.882424327	3.830829397	3.788431493	3.727862698	3.815696605	3.928108798	3.843410007	3.71946678	3.865073823	4.142639771	3.928767322	3.888860484	3.825837181	3.87926017	3.86971719	3.897947737	3.806248569	3.939629957
Mm.103413	8.930035727	8.878999036	8.880547162	9.029807104	8.783540125	8.970185936	9.082216393	9.103056492	8.945794897	8.865994041	8.150531773	7.936844177	8.071650234	8.07513314	8.247871766	8.202571394	8.172812917	8.084201566	8.111412277	8.146001588	7.165016193	7.096513677	7.145849546	7.126023212	7.155131905	7.183046603	7.24066978	7.074332291	7.292638941	7.166730025	5.111406644	4.957912178	5.053754367	5.131784433	5.100260704	5.001334361	4.99927866	5.029861508	5.060487178	5.030480173	4.892393748	5.075806129	5.051718126	4.939922959	4.989172653	5.017472822	4.921014789	5.014541957	5.016267106
Mm.103414	8.72363829	8.502298912	8.323965509	8.360595982	8.45722261	8.373956283	8.824215097	8.393849797	8.421595645	8.513184063	8.346072164	8.192081894	8.314155732	8.25421864	8.327862471	8.386060947	8.300992743	8.308231376	8.355572947	8.29165172	6.020321441	5.75839015	5.701216525	5.838258848	5.954301716	5.95056391	5.873593376	5.844932233	5.927128135	5.914731054	4.382803358	4.361015883	4.702140717	4.67722794	4.603350844	4.458594386	4.517165313	4.563239343	4.70708265	4.570411238	4.151825445	4.325756725	4.534492605	4.572897795	4.472467815	4.4339997	4.760347727	4.570608645	4.500065871
Mm.103427	9.034229304	9.093661157	8.905871534	9.092601135	9.120593035	8.830766379	9.27856984	9.061946153	9.000459921	9.019590899	7.834067803	7.971540105	7.938794536	7.965291807	8.006254816	7.97627569	7.957832704	8.019341353	8.014823945	8.00444142	5.382085888	5.578522305	5.498625156	5.546687664	5.388351114	5.55734151	5.454512695	5.47714802	5.472337818	5.469279405	4.665538333	4.671956794	4.849967301	4.722038556	4.82819396	4.784868181	4.76858488	4.870414029	4.920368084	4.867525024	4.676844758	4.677850638	4.798986117	4.721040714	4.836891839	4.711895475	4.852066894	4.860226732	4.812203981
Mm.103428	7.819843784	8.117335138	8.049235756	7.874224892	8.13152915	7.911202273	7.788943917	8.13945578	8.072636016	8.184044392	7.784852498	7.753510528	7.748614124	7.803247242	7.706761335	7.772513028	7.75317327	7.765583342	7.745761957	7.766745884	5.117628713	4.973663934	5.035397837	5.094801845	5.063682102	4.986289581	5.005718907	5.037005847	4.99682602	5.010456197	4.851751631	4.163568914	4.26451365	4.338882773	4.165802426	4.116913495	4.754190424	4.249350235	3.991340227	4.219840738	4.9722603	4.327820945	4.268375589	4.458311879	4.22229168	4.119474564	4.824169436	4.221037134	4.126775676
Mm.103439	8.321940394	8.621321584	8.479850903	8.506050062	9.280944295	8.716844611	8.538837611	8.299981669	8.583755842	8.469277203	10.0337943	9.970275102	10.11639142	9.921658862	10.22166951	10.27763757	10.09930627	10.11912662	10.11641389	10.24116923	7.573742834	7.659739526	7.695557156	7.565790723	7.52384546	7.703160132	7.586449507	7.783345723	7.733178394	7.753743029	6.191119796	6.063165113	6.100394871	6.111407774	6.08362546	6.147599506	6.016111219	6.153699388	6.158307627	6.2132406	6.072787256	6.129326028	6.075047767	6.063043508	6.162109922	6.039392479	6.055258237	5.932102539	5.913077351
Mm.103477	9.41323458	9.122986363	9.244163794	8.842858463	9.598710802	9.008184457	9.081935181	9.299401248	9.113165071	9.799539415	9.289367386	9.1895537	9.163803683	9.268667992	9.387502962	9.309669817	9.279949606	9.253110291	9.261696698	9.392159107	6.746649245	6.845650318	6.8916625	6.786128259	6.737169878	6.812830504	6.763258575	6.71547693	6.827605698	6.755583671	5.285750784	5.346679883	5.355963745	5.376275827	5.266749227	5.168563628	5.329678903	5.262839881	5.387360391	5.373930559	5.361636145	5.480296827	5.365693454	5.375696306	5.313828636	5.336684821	5.463471335	5.51287399	5.429715815
Mm.103489	8.958867506	8.949526757	8.995792075	9.030347348	9.009501725	9.196209763	9.170186485	8.991816937	9.042529611	9.061443888	7.681888529	7.789204001	7.829382658	7.791988082	7.741595891	7.771586376	7.755519522	7.753987975	7.77007679	7.767369809	4.615390419	4.742075145	4.645179172	4.681035826	4.616007558	4.672230047	4.715002903	4.617125611	4.669440804	4.678541237	4.846836439	4.637549771	4.533503684	4.289892093	4.573137946	4.687870554	4.583035564	4.392849169	4.419287238	4.30137676	4.790427855	4.354187089	4.621103968	4.280973954	4.587760467	4.717569848	4.731293455	4.570792575	4.630023651
Mm.103502	8.571121611	8.357948703	8.619381281	8.300022602	8.528127207	8.172863633	8.490357579	8.55934011	8.648545894	8.695655963	8.987070228	9.092853046	9.146668869	9.075206274	9.178196213	8.997772452	9.078327704	8.977637646	9.027629123	9.105373795	5.231128978	5.449016879	5.543942876	5.553709293	5.356103891	5.282037588	5.530395224	5.428679602	5.549981967	5.522253439	3.36545719	3.663365073	3.076248311	3.7294232	3.727297504	3.286482626	3.461201824	3.412193003	3.458209354	3.482272335	3.467077857	3.526777049	3.300106447	3.686524588	3.715313263	3.467161422	3.551317774	3.445077612	3.592625019
Mm.103522	8.979853841	8.742609139	8.822427467	8.776313683	8.719473312	8.740845955	8.724350925	8.806564365	8.706998211	8.865232406	8.627711583	8.466103953	8.595280162	8.589610162	8.569663024	8.58111577	8.540910212	8.630023447	8.572733306	8.630003908	5.818303508	5.853333868	5.839967311	5.893576319	5.703247308	5.803503124	5.870429059	5.818158825	5.793086976	5.816957301	5.204098131	5.156881155	5.148196676	5.155420201	5.053179522	5.129882782	5.06345217	5.021476241	5.123470454	5.079244412	5.110551208	5.158121614	5.135884482	5.061869065	4.97378222	5.179191803	5.091401138	5.108191639	5.124119625
Mm.10353	7.462638093	8.007497076	7.136468135	7.590684429	7.796867501	7.942114173	7.392755789	7.204987694	7.407516904	7.197921952	7.622932029	7.770886095	7.70582266	7.792840775	7.61233705	7.734126949	7.681284524	7.790329464	7.776734294	7.676594128	4.75498455	4.625931366	4.534194955	4.565738646	4.559393173	4.615300668	4.616673376	4.663707971	4.606889722	4.64524244	4.275265516	4.577885715	4.957662239	4.888098845	4.811115938	5.038084334	5.025320396	5.093368189	4.759108308	4.830478717	4.278239209	4.554471444	4.972386044	5.043361151	4.791759152	4.928282698	5.135339288	5.21643306	4.801012024
Mm.103534	10.90523766	11.33827266	10.97888789	10.91454827	10.75230853	11.20231632	10.65553093	10.49084414	11.25323874	10.61576592	10.12414477	10.17597972	9.974126941	9.927587253	10.01012398	9.981823961	9.918268194	10.01540775	9.885008101	9.824512784	7.499673947	7.589457175	7.458682765	7.383909484	7.335413055	7.387784316	7.38116482	7.458456022	7.386537679	7.347588556	5.740561672	5.610920607	5.365182931	4.62519728	5.264428866	5.547531773	5.466630485	5.573783909	5.490868708	5.514622445	5.703997064	5.454154699	5.54602628	5.475310963	5.581754434	4.922025673	5.589902543	5.517350579	5.608462813
Mm.103545	6.931440366	7.379394145	6.957645899	7.285192443	7.028795124	7.218173676	6.921128418	7.286814645	6.881101171	6.928793306	7.349519277	7.281532658	7.282471065	7.318647632	7.28593152	7.333646384	7.328651457	7.400828079	7.358563538	7.268316447	4.705214676	4.619251644	4.677787433	4.630355276	4.675529155	4.66157466	4.556406789	4.664064769	4.629412404	4.663323544	3.330461599	3.377432485	3.342443342	3.407602163	3.286525635	3.465611427	3.550087412	3.313260583	3.269784642	3.384763609	3.512333535	3.37394623	3.395692011	3.461796007	3.422391848	3.437631747	3.635544399	3.388874526	3.490623943
Mm.103551	8.792018809	9.940384192	8.343054399	7.430793198	8.743315073	7.740922043	7.826390551	7.835093652	8.579753694	9.231348695	9.585906243	9.452054852	9.525634326	9.580130914	9.535039625	9.543278545	9.561752275	9.523725715	9.378809467	9.5468341	6.92216047	6.890345117	6.903967423	7.011156764	6.893922266	6.944540297	6.933995451	6.835698905	6.87576269	6.954401379	5.687620072	5.541740263	5.605797534	5.399917305	5.58063568	5.571803375	5.529380464	5.419179435	5.511699385	5.544292793	5.692884516	5.536794602	5.526238223	5.350340057	5.545883543	5.454094254	5.643975338	5.496860606	5.37351634
Mm.103555	8.308854387	8.307200428	8.229382664	8.358673728	8.323895343	8.350933054	8.307392767	8.339323405	8.282394456	8.350891559	7.489053445	7.50240584	7.42585969	7.504691202	7.447594172	7.479871492	7.482536544	7.487353288	7.517674144	7.427514409	5.648804165	5.639957687	5.699025339	5.665526597	5.672190615	5.622745362	5.645970911	5.669702189	5.70121844	5.663918328	4.81518655	4.776358773	4.831567352	4.863622814	4.795812151	4.902200124	4.983128934	4.826826228	4.788428736	4.795985657	4.773142528	4.703129809	4.791060522	4.782203379	4.877043145	4.925814214	4.997697874	4.878976695	4.765276621
Mm.103560	9.867088218	9.910775148	9.954309795	10.13442368	10.0753496	10.05866499	10.120164	10.14682508	10.13517989	9.986147361	8.996176433	8.901078997	9.197224371	8.997369876	9.107405247	9.175492725	9.095263695	9.048695183	9.132748289	8.989066707	6.170982809	6.154012588	6.208280628	6.219636934	6.157801201	6.251672996	6.155954167	6.107604366	6.331619342	6.161265152	5.677287281	5.760352826	5.624316151	5.851741791	5.613797737	5.664346268	5.660786421	5.458844458	5.766827369	5.679959378	5.613092762	5.522202961	5.433856403	5.333446502	5.618886299	5.905269617	5.767656148	5.5301	5.615621322
Mm.103568	7.189779831	7.588533902	7.275088522	7.379045515	7.66397679	7.196664869	7.269870841	7.516440483	7.248628999	7.707645401	9.360011939	9.519128056	9.53505268	9.535234996	9.52889005	9.384689487	9.396741808	9.435041798	9.428414917	9.419616531	4.749747551	4.850955387	4.803738289	4.837714711	4.868555308	4.829202215	4.845337383	4.836749204	4.836016005	4.811832515	5.558028765	5.486781183	5.413875968	5.248095426	5.432536827	5.506139282	5.451438751	5.388103344	5.276739704	5.31121524	5.400820891	5.401340122	5.488377447	5.388420921	5.540612574	5.443942748	5.465954005	5.464075385	5.587081657
Mm.103573	8.40560737	8.058915268	8.136706427	7.989191504	8.098822567	7.578603098	7.696560105	8.17141845	8.070950575	7.886296411	6.687508254	6.795644828	6.776588424	6.656345927	6.797516843	6.717539554	6.643183859	6.647632065	6.691183979	6.658746289	4.688412093	4.842300517	4.792755651	4.76732461	4.802795589	4.668486924	4.662446745	4.586148619	4.662640498	4.670372523	3.696500057	3.83153383	4.044035539	4.412717405	3.73441703	4.04002985	4.001598294	4.159058959	4.106070994	3.804898117	3.824134789	3.910984372	4.224892004	4.473642375	3.947586722	4.120410006	4.231394419	4.373493555	4.338252469
Mm.103584	6.96721199	7.095579834	7.073759383	7.150576868	7.059616931	7.130537322	7.233093453	6.96364	6.947409995	7.226176377	7.21893669	7.234535117	7.208833833	7.291892798	7.187223812	7.228437919	7.220232676	7.285717362	7.249219928	7.252345415	4.873665582	4.97314305	4.917633696	4.837737536	4.954017984	4.960939791	4.962275336	4.995041362	4.885840357	4.944515765	4.510190607	4.715188515	4.888377493	5.184501865	5.03694254	5.153073498	5.098565177	4.93393707	4.891026019	4.833224085	4.481621873	4.717783801	4.837667062	5.08281352	5.014994902	5.13876268	5.121099597	5.099433606	4.959116936
Mm.103593	7.128565091	6.796802246	7.035316345	6.852594518	6.919029261	7.009662852	6.85426969	6.91328458	6.798648869	6.870675612	6.689472148	6.757073112	6.721786011	6.703701735	6.782641918	6.695884675	6.639032939	6.646144603	6.63562334	6.725543007	4.685873159	4.611682696	4.677017176	4.59569193	4.655135717	4.559706991	4.453722254	4.55917336	4.619983134	4.633644994	3.017567528	2.972617312	3.159523079	2.723851624	2.851049136	2.863511591	2.752116595	3.077560802	2.878585772	2.988485389	2.990681201	3.015213867	3.112204857	3.027980468	3.04612709	3.064895883	3.127512674	3.105575823	3.071737587
Mm.103610	8.283640236	7.897156822	8.244011174	8.093515439	8.216442055	7.992905762	7.665962865	7.784491693	7.940820591	7.940775729	8.100338344	8.033898947	8.09377422	8.123290566	8.111317794	8.166091606	8.210306945	8.143557315	8.124960265	8.198090397	5.212595391	5.195434295	5.175313912	5.239210654	5.21272369	5.263268244	5.262341618	5.134039799	5.206139008	5.315776204	4.094260243	4.130165781	4.193891271	4.191160643	4.142330656	4.045116821	4.038719051	4.13108665	4.245103426	4.157548689	4.229279449	4.221405245	4.171147933	4.179659736	4.119017341	3.960705622	4.087614917	4.102302197	4.178648435
Mm.103615	7.481071849	7.130366442	7.703460025	6.999708822	7.076269766	7.190302711	7.106209701	7.336590877	7.034994955	7.128171251	7.286156418	7.283984547	7.289129986	7.313866583	7.240066051	7.368132147	7.373757782	7.330882647	7.34374591	7.362565177	4.579684996	4.602692642	4.537365767	4.538631718	4.60351682	4.577913247	4.703778981	4.480165061	4.635084004	4.423586985	3.735636506	3.997213468	4.187154828	4.319568993	4.003890977	4.330119745	4.338332593	4.197831156	4.013811608	4.070264425	3.805827601	4.094464899	4.101311691	4.368783944	4.106680261	4.243534747	4.341821536	4.185345631	4.030578432
Mm.103619	6.895861169	6.979050189	6.859262062	6.878710357	7.123289389	7.00447638	7.333072413	6.944756488	7.268596824	6.885809714	7.206106624	7.24174328	7.175875234	7.298087298	7.188375696	7.204566629	7.217516408	7.185346931	7.220014931	7.144349735	4.43188005	4.378391539	4.52356827	4.472636387	4.470164032	4.513009732	4.460471977	4.500716362	4.456788582	4.53166765	3.6407123	3.431046678	3.324831701	3.189170908	3.424753044	3.467717509	3.133414062	2.838124749	3.245139077	3.408139682	3.715685885	3.534975716	3.469499593	3.377040182	3.513620566	3.600859089	3.438901205	3.338459523	3.37687664
Mm.103624	6.812842505	6.859225803	6.688747989	6.866043028	6.815560869	6.864718521	7.04228242	6.973069837	6.744755081	6.921028146	7.504318421	7.404967948	7.494340728	7.507521579	7.384808714	7.439756291	7.584249591	7.504756417	7.47251605	7.447741532	4.272889665	4.39543166	4.33586782	4.424119583	4.402104847	4.352414484	4.434410233	4.382792587	4.550794686	4.408395864	4.985140038	4.516698256	4.652410889	4.515170033	4.581418333	4.593564423	4.553967189	3.891488368	4.290714752	4.400642518	4.959343807	4.497552463	4.687943048	4.531185451	4.562302594	4.655526114	4.659264411	3.948094794	4.329743854
Mm.103636	7.074158921	6.967556762	6.939055614	6.84157715	6.891266899	7.030555445	7.011334834	6.870005579	6.866677594	7.06870597	7.089696588	7.018932517	7.111894478	7.076094925	7.008679153	7.074048441	7.099937292	7.090884612	7.058365812	7.025368705	4.702997962	4.678758527	4.70924454	4.680258899	4.675775021	4.724876478	4.675082451	4.775043753	4.63910522	4.689633495	3.898960739	3.893799313	3.885343592	3.781514931	3.897431338	4.03837262	3.828725296	4.038791647	3.897479663	3.862649741	3.943260717	3.903390516	3.797503376	3.828366963	3.770763146	3.916789825	3.872758189	3.940520303	3.798327868
Mm.103638	10.47436712	10.51675026	10.42080857	10.54965446	10.49997927	10.46105885	10.53767681	10.53012346	10.49584479	10.46800013	8.103957181	7.986273334	8.055465929	8.071231047	8.117845378	8.115815963	8.068205412	8.086216915	8.044847218	8.151169024	6.399664436	6.493070654	6.538922576	6.543657781	6.427900722	6.424301885	6.494257732	6.409726683	6.576209808	6.497923246	5.025968546	5.087318801	4.906499297	4.846998731	4.813597964	4.915963057	4.825903953	4.729885515	4.812325553	4.912718275	5.211551817	5.194340918	5.052991175	5.047788279	4.965045571	4.991211951	4.868343086	4.748340407	4.929488505
Mm.10364	9.524331484	9.372958808	9.45660737	9.583984019	9.415225039	9.763298018	9.655269532	9.158317178	9.389894366	9.382348644	9.577653735	9.413863547	9.320785488	9.143926305	9.60265776	9.512865711	9.322346708	9.282461007	9.260438876	9.432833732	4.86605888	4.92566684	4.908521109	4.916312199	4.855860753	4.87736621	4.877097187	4.884048198	4.902141821	4.769439809	4.632566265	4.507131519	4.539368191	4.525319965	4.626114723	4.33592206	4.516001492	4.204831049	4.43067821	4.497175414	4.641230149	4.49547937	4.531839901	4.343869963	4.557374188	4.472467928	4.584862891	4.42465892	4.535473557
Mm.103640	7.898401444	8.178914025	8.023495311	8.223816394	7.68964204	8.077849314	7.79159246	8.003922658	8.176385109	7.943012914	7.701267787	7.709319611	7.640353013	7.753262098	7.760225619	7.678472663	7.755914274	7.777938847	7.780595088	7.724249691	4.721691823	4.67831397	4.727950642	4.776882225	4.630414295	4.752990726	4.746463872	4.767012903	4.737777139	4.638501219	4.754903184	4.781176021	4.848267183	4.638941462	4.741189411	4.83248106	4.847486095	4.769998765	4.749000727	4.724374448	4.734042864	4.797240658	4.790955599	4.767862048	4.711930797	4.678880095	4.795469408	4.822512142	4.756650129
Mm.103641	7.693032561	7.762777982	7.968563359	8.142650804	7.590113891	8.225657708	7.793583411	8.092514333	8.260111651	7.599149407	7.270485133	7.271214724	7.267355453	7.350797157	7.146562343	7.188520394	7.247000609	7.339767985	7.329735388	7.281466694	4.513369876	4.496046101	4.523509546	4.494345856	4.504649002	4.550599354	4.496934456	4.539189787	4.504023934	4.550656675	3.965703537	4.699102129	4.689975804	4.32400745	4.162992471	4.597876229	4.456118436	4.453855836	3.759461445	4.15422175	4.155685242	4.648141111	4.620659263	4.481023939	4.242405722	4.547542869	4.598626462	4.720858451	3.955017558
Mm.103647	7.077074702	7.375293779	6.952159691	7.318346425	6.889081842	7.278935211	7.143676418	7.179955326	6.618981167	6.949850745	7.279348014	7.290651798	7.339646491	7.444265138	7.335072255	7.318155907	7.312960758	7.356846901	7.361199806	7.282572865	4.419387607	4.47457655	4.260376914	4.307541243	4.327611667	4.332992565	4.275806071	4.239292069	4.253822247	4.429069102	3.852976719	4.17862731	4.084454128	4.27535583	3.885915778	4.339853051	4.551573113	4.436239413	4.032181435	4.237928921	4.00204215	4.201961052	4.060279393	4.596396523	4.038725763	4.340432415	4.632763072	4.585322724	4.173501705
Mm.103649	7.357639221	6.84293134	6.972987224	6.793996609	6.93083532	6.965973737	6.875260475	6.779214952	6.721248163	7.213946632	6.742990207	6.758088323	6.753473183	6.76045966	6.767489609	6.855427149	6.741017138	6.854659131	6.801038182	6.751882907	4.617013102	4.566065732	4.698501876	4.634900928	4.575074599	4.736980942	4.676698186	4.798829643	4.678256913	4.644087663	5.405044409	5.373337194	5.620837598	5.368189352	5.259287556	5.454421247	5.738608842	5.246385362	5.226437807	5.260737473	5.550462923	5.271555951	5.485805147	5.442235256	5.289636584	5.46199727	5.949923718	5.344891735	5.299826057
Mm.103650	8.109812294	8.092944801	8.460492195	7.943710424	8.211369736	8.112262867	7.977053401	8.116629925	8.444461343	8.663128591	7.647341676	7.673309704	7.623343678	7.680990806	7.712325932	7.808170658	7.710091448	7.691562806	7.682778462	7.703098864	5.288992713	5.392005061	5.332324541	5.292954498	5.431369094	5.370408047	5.317782624	5.42596778	5.382484829	5.411572757	4.099591589	4.23718108	4.389459703	4.329228209	4.490294677	4.441887635	4.281056557	4.291472631	4.496160642	4.404595972	4.324934173	4.379594005	4.302916696	4.462337282	4.555659455	4.261164939	4.395709308	4.332006577	4.397465644
Mm.103652	6.881784812	7.176633098	7.533078372	7.589207319	7.280924644	7.115263739	7.130212532	7.296224813	7.822841558	7.156430462	7.805944019	7.717946189	7.724955154	7.796056357	7.68658191	7.656825887	7.745719127	7.770583052	7.778659883	7.582011705	4.339739257	4.368713927	4.349293753	4.466352908	4.289600348	4.336247915	4.301183732	4.090241449	4.311095663	4.334235366	5.029696916	5.183498778	5.755111552	5.905879078	5.260263728	5.854304454	5.856315386	5.947872254	5.682391408	5.518321717	5.244223628	5.58385213	5.951647716	6.286070312	5.466705157	5.848381728	6.122783538	6.235573554	5.969523514
Mm.103655	9.969688151	9.984393601	9.889486807	9.892830879	9.917154714	10.03967709	10.08072137	10.11648637	9.87322553	9.816214853	10.01413132	9.917783478	9.926220123	9.796972121	10.06815928	9.932963475	9.973909311	9.847905901	9.83259324	9.893535052	5.876900484	5.681646023	5.836975606	5.74394694	5.719389335	5.836867013	5.768681929	5.497379136	5.823804511	5.583214162	5.977397679	6.146901629	6.035690332	5.980244153	6.214674677	5.736675475	5.732550218	5.678514932	6.007993638	6.000149609	5.960568091	6.076478302	5.948485354	5.897018556	6.165137425	5.768224888	5.936781693	5.916366343	6.142616273
Mm.103665	7.126904404	6.750904835	6.986084829	6.927030944	6.826486949	6.818389716	7.092173616	6.961214157	6.882978335	7.115591822	7.159703616	7.118775666	7.053020147	7.186487686	7.019315207	7.084327434	6.998989626	7.133363327	7.094061832	7.036184461	4.673523204	4.569341639	4.470927375	4.569185763	4.507371146	4.588056491	4.507478103	4.62312641	4.560978308	4.64677783	2.995901106	2.798089405	3.103741525	2.860016276	2.866040212	2.884449097	2.798236942	2.577054102	2.961393689	2.763659593	2.919688318	2.868096289	2.928824981	2.873780056	2.785872833	2.944470806	2.826062368	2.792892812	2.947926406
Mm.103668	7.274007747	7.36481714	7.557615542	7.781952472	7.939761002	7.77820727	7.746059982	7.822620959	8.003269413	8.069803776	7.563164815	7.478752653	7.548595549	7.656286903	7.561665808	7.757703758	7.672891172	7.765440904	7.761092693	7.617533623	4.762153949	4.684691085	4.797869394	4.681404453	4.754232377	4.860133729	4.796079841	4.868945461	4.81576454	4.846445357	4.552938407	4.854635741	5.175427894	4.922089185	5.037589194	4.991291306	5.029208136	5.080015198	4.914558188	4.943932828	4.625733005	4.956083885	5.204391266	4.980648255	4.940789401	4.856187836	5.189726337	5.230187734	4.857383955
Mm.103669	7.141222114	8.457009936	7.464540103	7.006594502	7.229167448	7.343750207	6.870296378	7.20438358	7.17717654	6.981356337	7.104733062	7.152655512	7.059243519	7.189214476	7.056214021	7.083963427	7.093264615	7.117903246	7.103412963	7.069394727	4.610719382	4.599078193	4.596143444	4.668606129	4.75216421	4.532831631	4.564995265	4.524954831	4.621067974	4.556713232	3.610012137	3.751496018	3.806092269	3.909706222	3.733816127	3.839185486	3.811997338	3.906745822	3.730082815	3.703719575	3.491409388	3.66405724	3.637391699	3.725792202	3.628942279	3.946196931	3.817362171	3.874256577	3.700668768
Mm.103670	6.851407608	6.834410274	7.294621052	7.181386108	6.845559646	6.998857757	7.215903095	6.821569491	6.985310635	7.43867385	7.34600797	7.382378865	7.308008324	7.447141406	7.281812486	7.36947318	7.315925007	7.32086048	7.294499846	7.252159571	4.618805398	4.463553086	4.375769999	4.578499127	4.489535696	4.55419324	4.420609048	4.369368155	4.388451179	4.422212976	3.128469392	3.070780364	3.195528624	3.056356281	3.038271964	3.232446304	3.272564021	3.127473807	3.154000857	3.001645488	3.166020057	3.074367269	3.202727669	3.02001985	3.157857311	3.205808397	3.140128066	2.959560338	3.256866693
Mm.103673	7.475862293	7.922058156	7.956521923	8.070885134	7.450646615	7.869884723	7.238898649	7.000040468	7.782013547	6.931830461	7.202247101	7.15748272	7.099398216	7.228078494	7.0300248	7.134452268	7.148709404	7.182230231	7.145857751	7.105596875	6.069097154	6.138754135	6.110023887	6.154010303	6.153708954	6.115837535	6.110823394	6.098072439	6.163186369	6.268730971	3.534107834	3.824507258	4.044495397	3.784179998	3.867952922	3.778757227	3.851093693	3.784206375	3.834886025	3.713107891	3.423674027	3.762065784	3.916001057	3.913680675	3.751309911	3.634707852	3.859798327	3.960102375	3.659505421
Mm.103674	9.213711898	9.225687357	9.398934145	9.155949626	9.288646583	9.169759182	9.29617943	9.197062028	9.207271333	9.006929958	8.029983802	8.014008021	8.115132174	8.107740614	8.100566326	7.955729011	8.006383829	8.025245591	8.065069454	7.962567489	4.618805398	4.499290255	4.604175635	4.665385126	4.48825314	4.754282236	4.707466391	4.682641048	4.588099475	4.59697764	3.365938952	3.677570785	3.327322858	2.504755062	3.32592569	3.263880972	2.843891002	3.063755627	3.265886712	3.198507348	3.270928735	3.399068914	3.386810022	2.668296804	3.47553793	3.511398942	3.263783654	3.349593015	3.412980664
Mm.103701	6.86885941	6.941439816	7.014801624	7.317802119	6.783223345	7.29814069	7.422478932	7.123823324	7.641745344	6.888101682	7.040033278	6.995695845	6.892041683	7.053771704	6.825650944	6.919544363	7.000284303	7.019645987	7.016697465	7.034252893	4.581054881	4.596230363	4.509617868	4.611995032	4.633375121	4.606645504	4.510813939	4.577146615	4.621219516	4.538038859	3.651818717	3.784150062	3.432252813	3.49174206	3.711834735	3.742355229	3.698231534	3.531072374	3.568895991	3.53133384	3.563552808	3.573849965	3.545574752	3.751201257	3.631751041	3.521481092	3.720662549	3.866913071	3.784649665
Mm.103703	8.224417213	7.717268198	8.022947457	7.840091761	8.277913251	7.977202808	7.929007967	8.255444832	7.957956978	8.108169505	7.260317494	7.164695587	7.212320319	7.208836982	7.242509128	7.248862735	7.232435816	7.287092525	7.279672516	7.201990595	4.73320881	4.984662217	4.751897418	4.938331684	4.838881302	4.740935547	4.974909453	4.79136216	4.782167353	4.855161384	3.593037432	3.817114813	3.58006185	3.73022243	3.478515421	3.544801249	3.342154664	3.579033648	3.616061151	3.696135436	3.705373514	3.709600919	3.61379298	3.722854806	3.700353652	3.594060436	3.390018977	3.51145053	3.623357882
Mm.103711	9.399903759	9.288761516	9.424344223	9.109426424	9.621338455	9.163863959	9.093283239	9.015402121	9.528554992	9.635959275	9.548151661	9.47892374	9.578471438	9.654209903	9.605824452	9.628073952	9.618285462	9.541698463	9.537026313	9.580517985	8.480071037	8.374193489	8.541048353	8.499349311	8.465798217	8.533436107	8.461468624	8.418120537	8.402844166	8.294445738	7.717880321	7.876145624	7.73564951	8.249341148	7.651959626	7.912061888	7.79742536	7.787801354	7.801838574	7.756753079	7.299895624	7.510962402	7.373543958	7.783591122	7.77917846	8.081561168	7.959062488	7.659126249	7.94450402
Mm.103714	6.932747493	6.929044685	7.079464579	7.521651958	7.050151355	7.070824656	6.868639465	6.794100687	6.826173009	6.935035565	7.215775496	7.288928967	7.192425327	7.222352368	7.229227206	7.182913744	7.218002659	7.25207185	7.206820743	7.13811122	4.633934866	4.531206295	4.37099308	4.58425652	4.575074599	4.525316577	4.548331606	4.572091297	4.411614763	4.650999884	3.520111227	3.235471726	3.254439525	3.40745856	3.104400777	3.130664218	3.213558736	2.995729223	3.028553	3.133930719	3.410932375	3.368537031	3.227339154	3.006728552	3.144053278	3.445024474	3.324072663	3.103940982	3.085935045
Mm.103724	7.711992235	7.259663739	7.413604263	7.124479884	7.177736775	7.136793921	8.943208118	7.230862212	7.713809956	6.867547882	8.568888592	8.577616927	8.608596473	8.694635414	8.626608344	8.624267355	8.654835025	8.601406983	8.631632657	8.657974381	4.720203938	4.757527279	4.799092917	4.765069019	4.65637743	4.720233222	4.720482032	4.641684037	4.767076032	4.792006561	4.357641362	4.152179313	3.810323137	3.811319025	4.377245844	4.474320799	4.292048051	4.478313372	4.244343835	4.227523486	4.247094555	4.191888398	3.802937333	4.280846466	4.321425659	3.867685464	4.019865025	4.262292304	4.197836223
Mm.103728	9.181469471	7.413204534	7.558256455	7.646595402	7.47950622	7.335958856	7.342642381	7.4770832	7.453780538	7.247270481	6.814317581	6.720688798	6.748119377	6.774665946	6.723824342	6.749206219	6.776101143	6.843479022	6.772269678	6.68585492	4.714789941	4.771684785	4.783290967	4.803113349	4.828498471	4.76856279	4.767762893	4.758843783	4.800633485	4.784403143	3.171670075	3.094044624	3.090562678	3.140479198	3.137386222	3.015647968	3.24555496	3.197431837	3.249625587	3.250532738	3.20877682	3.099887905	2.996695245	3.095982027	3.064779235	2.978732505	3.129451968	2.974304988	3.208517751
Mm.103731	6.998431684	6.901122475	6.758838443	6.907390761	7.371374218	6.948818352	6.975227139	6.860752192	6.925138122	6.872788858	7.384023768	7.349736258	7.271311009	7.396989823	7.231011633	7.327961642	7.399000895	7.349320103	7.395863361	7.264706142	4.722578422	4.698942915	4.549970414	4.777146191	4.647248396	4.726636253	4.655737906	4.495267674	4.564488861	4.713666668	5.008537	4.578525918	4.752280923	4.109238163	4.481124017	4.707782657	4.776875987	4.211636233	4.305861585	4.475243937	5.121315281	4.664276791	4.735156173	4.195588993	4.515335536	4.710430331	4.926683961	4.365738183	4.367705116
Mm.103737	8.425390642	8.463623225	8.388184041	8.078751828	8.616669569	8.403404613	8.119048454	8.309886571	8.638691779	8.579833768	8.870396351	8.784105456	8.888690925	8.832153627	8.832147119	8.778796995	8.832694639	8.802248752	8.776417503	8.825858948	6.52648893	6.545390543	6.539050259	6.548756947	6.484512557	6.607331204	6.615969077	6.582654663	6.512783675	6.59147156	5.347488986	5.173387113	5.173780221	5.214007863	5.097954644	5.203330917	5.169654501	4.969567858	5.023999668	5.1677137	5.356735996	5.272617453	5.245801935	5.28425704	5.253432867	5.284146773	5.206580598	5.062563562	5.214430393
Mm.10374	10.93614494	11.21979214	10.98595724	11.11243989	10.85372011	11.08648708	10.89805106	11.14781062	10.95412157	10.66775739	8.331928106	8.287054315	8.27219862	8.287690865	8.346539463	8.338518237	8.312483159	8.28437337	8.326404299	8.300370843	6.48823703	6.408926795	6.493559981	6.464067473	6.530978822	6.544184971	6.456764907	6.505677741	6.484407874	6.583779981	5.715328544	5.614929855	5.292409761	5.121714134	5.605111704	5.665780749	5.489965412	5.514221323	5.554672873	5.516670806	5.613802161	5.685991661	5.093171791	4.713329309	5.660018886	5.704904002	5.683075357	5.555897699	5.51690054
Mm.103748	9.016962409	9.333157193	9.299929559	9.228729394	8.934938733	9.355495561	8.968132755	9.270594422	9.315155862	8.879307	8.625642852	8.834101519	8.885008626	8.931458459	8.837320256	8.777034021	8.95717324	8.839102211	8.866715808	8.87964237	6.172110926	6.264002192	6.342691242	6.33922575	6.248291218	6.221004777	6.365656621	6.220943082	6.337163293	6.302672985	5.194857161	5.229359589	5.104694774	4.983394713	5.091975144	5.126392339	4.994924358	5.131462832	5.050783965	5.074916092	5.158047904	5.088377505	4.979780039	5.017080239	5.065330898	4.951783447	4.823065459	5.121375896	4.902035252
Mm.103750	8.780570841	8.947797585	8.974501568	8.920803138	8.872741516	8.94441177	8.610223492	8.880302706	9.037504756	8.764914997	7.116357022	7.20900873	7.203500735	7.150462901	7.214562784	7.179086177	7.262160456	7.266530652	7.170373752	7.258884294	4.794678981	4.897969502	4.842086494	4.905274421	4.776317504	4.859246253	4.744113086	4.736454171	4.896672595	4.808605804	4.481949688	4.738568701	4.988818289	4.744976146	4.834743473	4.934073026	4.927422374	4.967222267	5.120775984	5.002220451	4.633568728	4.735314937	4.928997022	4.865765015	4.737720234	4.827439295	4.722352259	4.784446289	4.93589598
Mm.103751	7.632250882	7.788754253	7.369690734	7.037187126	7.564233783	7.470290011	6.727455709	7.350576116	7.115066016	7.021618211	7.611312299	7.516317971	7.62461274	7.682363984	7.610983757	7.645870187	7.597322739	7.676904349	7.629570741	7.583003201	4.600763768	4.460530637	4.733168441	4.482627874	4.536117238	4.599415637	4.538860806	4.547432726	4.586985242	4.583700089	2.96963153	2.926343142	2.695641706	2.817342682	2.795063436	2.618796381	2.838846511	2.869137841	2.798128421	2.83122845	2.989978923	2.906479655	2.697760695	2.917649713	2.83154039	2.794655763	2.760632806	2.85625801	2.950138158
Mm.103752	7.350003994	7.089511937	7.449876706	7.253837968	7.447537809	7.150808604	7.214070432	7.312516492	7.723040943	7.144078901	7.204443795	7.227484483	7.183866183	7.234003431	7.165215562	7.170311771	7.140024217	7.153804529	7.090570966	7.079762531	4.793493526	4.777127224	4.753665605	4.87460738	4.847489266	5.000489458	4.859965567	4.909217373	4.930280536	4.787599058	4.768580242	5.04639761	5.269012389	5.379020182	5.116546116	5.379667521	5.62323406	5.396189214	5.315150012	5.159135094	4.796183001	5.152909785	5.267878592	5.458255657	5.241047903	5.382905621	5.842439201	5.690038325	5.439704659
Mm.103760	7.011690279	6.916678146	6.936036373	6.888578224	6.922507068	6.922604356	6.757384747	6.899724372	6.864748005	7.244760895	6.763323895	6.733741411	6.724688542	6.754044815	6.657930891	6.710471402	6.687097441	6.7750077	6.696927925	6.775712574	4.68672007	4.569777218	4.527829561	4.577344451	4.553309357	4.391517536	4.655737906	4.482924019	4.539268346	4.592165865	4.223289633	3.94487166	3.756347502	3.692090711	3.765986118	3.664336414	3.931366942	3.605676856	3.399021625	3.678247567	4.184195658	3.885770282	3.610550573	3.555655852	3.765921068	3.649363148	3.918155862	3.667430283	3.490796178
Mm.103765	7.47396271	7.35956227	7.15166973	7.098486757	7.522712163	7.152390525	7.479336227	7.754732342	7.696813885	7.611392581	7.009412616	7.065663926	6.891783655	6.944235444	6.884398905	6.902049281	6.927679785	6.878600886	6.883634898	6.938314799	4.759995636	4.679384766	4.663590496	4.663320762	4.61015192	4.671748625	4.667090689	4.576775494	4.638663495	4.657651634	3.602680784	3.638591804	3.692300249	3.954988969	3.719060643	4.056166597	4.140914734	4.259619275	3.884767007	3.938774683	3.721395324	3.833219723	3.799262245	4.228351274	3.735484588	3.957706291	4.001018288	4.368473869	3.898671947
Mm.103771	8.885186992	9.113311138	9.054316084	8.94289743	8.716949018	9.072953094	9.18684102	8.795112324	8.968632779	8.839170895	7.509194779	7.230629656	7.533305163	7.650196072	7.641294668	7.595545867	7.6908381	7.649910737	7.565886569	7.634884565	4.568511269	4.521546187	4.52956568	4.536784929	4.492593942	4.508166808	4.524488898	4.577873307	4.484584151	4.508525394	4.408722272	4.393720624	4.46449894	3.906533805	4.311505828	4.46430271	4.647624932	4.454737495	4.492167427	4.584798616	4.568475063	4.49048302	4.493907466	4.020104108	4.338846377	4.462301596	4.590860464	4.300988439	4.535725162
Mm.103777	6.817228352	6.748639704	6.888006803	6.79199744	7.21728475	6.920603311	6.87735403	7.48470736	6.936401294	6.924828791	7.315437484	7.16507798	7.265142218	7.321667641	7.209768505	7.267986737	7.235048558	7.280003797	7.250850365	7.251284546	4.713508051	4.699775972	4.592107708	4.617132055	4.666314738	4.657526648	4.651887488	4.628616118	4.559940667	4.782470918	3.408683522	3.220383527	3.404775804	3.073651462	3.410163629	3.351347036	3.319524097	3.217549676	3.163757804	3.405069048	3.414263235	3.254551322	3.465671407	3.089837254	3.202969062	3.387754437	3.562387334	3.264573405	3.298746202
Mm.103778	8.157624386	8.118218311	8.263980116	8.248905001	8.253972643	8.084009498	7.98862931	8.143173119	8.249723094	8.070434034	7.25886224	7.196334285	7.304599049	7.180091668	7.378835559	7.187510844	7.218474017	7.142144688	7.147954307	7.215580339	5.07276722	5.00331652	5.070021666	5.064862391	5.195433344	5.020398231	5.226060212	5.131321299	4.971080305	5.051111597	3.934089517	4.015295626	3.99361543	3.77380743	4.076720251	3.886687047	3.910678315	4.056455887	4.033308471	3.916749954	3.935714457	3.894225867	3.802014735	3.96897885	3.809846429	3.614111914	3.78031642	4.004266824	3.944541806
Mm.103783	7.516781994	7.869391441	7.772525018	8.050245019	7.910480235	7.462751009	7.294349553	7.604772241	7.790450465	7.913571802	6.888908687	6.853807768	6.826572674	6.820361372	6.818171198	6.903922788	6.877197207	6.935131128	6.883127674	6.892170967	4.64936173	4.647111082	4.64026348	4.649320619	4.54929453	4.63223514	4.623977003	4.61684251	4.605820219	4.647097464	4.274863878	3.823005379	4.019270956	3.689384034	3.882178575	3.754245218	4.122674794	3.772126797	3.887426861	3.823639385	4.151227355	3.781170675	3.914922472	3.675775462	3.831885734	3.651069161	4.075165722	3.574661149	3.702848754
Mm.103784	6.943596848	6.887068263	6.910893039	6.971266171	7.04815176	7.036910027	6.966081975	7.138515627	6.759450285	6.905557996	6.982950072	6.845084601	6.911988341	7.028164205	6.793567806	6.875917837	6.981303101	6.891250002	6.914554453	6.889411696	4.3353027	4.235443086	4.229088472	4.280455939	4.298459851	4.223677914	4.266821371	4.22778882	4.317931265	4.394437579	4.057504951	4.002417575	4.022619582	3.942482335	4.162169833	4.020010432	4.005490171	3.966559441	3.834914938	3.97574341	3.902557252	3.961651241	3.931241588	3.930016572	3.986657118	3.897993347	3.908733798	3.834842453	3.71984995
Mm.103788	7.115144911	7.125654488	7.692112658	7.263216496	7.615684993	7.426019427	7.254080757	6.96453357	7.576514353	7.830237683	7.487516372	7.436701651	7.421128307	7.463471785	7.363074518	7.479908384	7.449190163	7.456375895	7.542944545	7.481951621	4.816815424	4.929151634	4.879255171	4.90100638	4.924367085	4.916044941	5.044795494	4.911355934	4.910866218	4.912799654	4.511835284	4.300301446	4.055706063	3.984079106	4.116924793	4.388164366	4.248344641	3.902496991	4.077513022	4.326833482	4.574764994	4.327576307	4.250276134	4.023158445	4.236949803	4.378672087	4.308428766	3.992637187	4.045224128
Mm.103794	7.433876711	7.853171344	7.842405219	7.896470325	7.464302232	7.276503826	7.235837105	8.017046328	7.307271281	7.777962812	7.513768786	7.42315753	7.44300069	7.600790078	7.362553624	7.332765341	7.501811823	7.563111212	7.504205622	7.389530416	4.649752162	4.732626864	4.627962435	4.54930816	4.675183812	4.597637941	4.640262249	4.673211834	4.580278799	4.617221031	2.581523108	2.75406514	2.75806526	2.806509999	2.726702739	2.710688167	2.836823663	2.692769858	2.853597468	2.770205878	2.840373471	2.744852358	2.75870454	2.755374024	2.554161497	2.70509722	2.606464337	2.63402595	2.690460672
Mm.103810	7.756880109	7.928598171	7.843561992	7.580072039	7.839037052	6.834970233	7.377476688	7.339671021	7.670941658	7.794798496	7.400226261	7.220195378	7.308167264	7.21042624	7.307480272	7.113302543	7.245239837	7.297804804	7.172044576	7.231482314	5.227768095	5.126239482	5.18614865	5.213681926	5.205103205	4.889649037	4.956556104	5.005292247	4.959806759	5.059168534	3.328770367	3.311390211	3.691732657	3.503265076	3.3968628	3.512253681	3.603674315	3.774804651	3.239932457	3.416108903	3.369794633	3.159180353	3.525637946	3.547781243	3.315329054	3.501595788	3.695481534	3.580706854	3.56117915
Mm.103812	7.577272597	7.579642885	8.233315157	7.780071384	7.970146074	8.075978503	7.191990184	7.994846471	8.191143394	8.403826317	7.233183268	7.212920278	7.379909399	7.313404781	7.385146098	7.30213832	7.319870445	7.308760121	7.319366083	7.31662341	4.61872899	4.648439523	4.568843755	4.575507976	4.630334889	4.657623622	4.623253294	4.541369325	4.618818743	4.621604437	3.280009246	3.303532379	3.035886986	3.251315745	3.3558222	3.149213515	3.224547929	3.250096356	3.386942432	3.401611372	3.339299627	3.195757391	3.224208096	3.371951024	3.322335983	3.199947628	3.192044119	3.19792971	3.32794903
Mm.103835	6.818081358	6.831652121	6.878911841	6.850487574	6.851342374	7.068739457	7.043436697	7.186382726	7.125065458	7.08393227	6.803779756	6.690968966	6.782780087	6.728500608	6.668234359	6.696817025	6.671536917	6.703878176	6.766637879	6.713181145	4.613420639	4.547342168	4.456782216	4.54930816	4.392490777	4.569753159	4.667216018	4.439497654	4.394924749	4.640616728	3.216773572	3.482943337	3.504314457	3.577351942	3.490826904	3.61885473	3.62858648	3.660205382	3.363419317	3.579911777	3.18332579	3.400366095	3.559848353	3.56495595	3.436101924	3.587044813	3.736028661	3.819461752	3.300211261
Mm.103986	11.15775558	11.01959001	10.8989175	11.05788942	11.15727823	11.06660393	11.32751344	11.06173008	11.04567498	11.14913656	10.70216957	10.78085361	10.69706908	10.52256208	10.72436861	10.60256445	10.67657226	10.59810726	10.56743586	10.61572983	5.60310139	5.517693215	5.545323411	5.584198995	5.506617817	5.543700565	5.621525291	5.324089268	5.586689688	5.468633159	5.456284564	5.703910255	5.176706381	4.765174639	5.434263291	5.440154541	5.533490164	5.676174681	5.512154304	5.465629469	5.588658698	5.635272739	5.337958767	5.45308677	5.483707588	4.938087736	5.612612667	5.596662037	5.502754627
Mm.10406	12.23683911	12.18118254	12.15253689	12.2596969	12.03361296	12.12118462	12.24795438	12.11263149	12.04929267	12.01309689	9.558482847	9.293530604	9.530329041	9.429977244	9.653418589	9.453419037	9.418888602	9.392385692	9.35889115	9.4269488	7.414816311	7.268400605	7.40790904	7.262942123	7.190886802	7.322212526	7.357960607	7.078182835	7.278678985	7.049709885	7.169029243	7.223252652	7.039258075	7.176040596	7.089127563	6.756857627	6.891303397	7.044717656	7.051272873	7.038752686	7.001386433	7.171023188	7.116688526	7.27946608	7.084951948	6.828647329	7.10052001	7.101123319	7.208964299
Mm.10407	10.8317218	10.86624492	10.79074471	11.02687681	10.91264795	10.90238348	11.0355151	10.99094705	10.8923338	10.72627259	10.51587958	10.6679223	10.72662461	10.58441084	10.66320028	10.63484853	10.59215114	10.47210839	10.58936479	10.52114243	6.298938889	6.335430591	6.353933336	6.304471377	6.293620691	6.378157681	6.322413109	6.19013425	6.324928252	6.272701126	6.889357598	6.950097714	6.951628342	6.948548932	7.050148292	6.954427842	7.00946498	6.926783693	7.055673941	7.060866972	7.003758624	7.048114383	6.893874963	7.023890218	7.004001586	6.934249928	6.99994482	6.962618021	6.9125842
Mm.10409	8.788927633	8.850312792	8.824017682	8.887056665	8.72230728	8.822875574	8.190469119	8.918698877	8.920609193	8.671830415	8.744536866	8.91410052	8.968433548	8.853994356	8.953481226	8.805655982	8.809508588	8.750494251	8.827014209	8.792826257	4.729131547	4.626816428	4.677959366	4.597966409	4.770646996	4.777469091	4.749952301	4.913070154	4.787835267	4.76068167	5.197174854	5.265474677	4.93878436	4.837783329	5.065778233	5.028091494	5.023005936	5.022739296	4.920357966	4.855660284	5.173704846	4.919522318	5.008721573	5.207820905	5.15230623	4.870220613	4.931469006	5.212653905	5.264655507
Mm.10414	7.61082577	8.405676317	8.544279903	8.049801491	7.195884607	7.389364535	7.466137843	7.970888792	8.075419485	7.396979408	6.945952883	6.894647215	6.76189173	6.933682478	6.751070758	6.797802023	6.726777201	6.798565888	6.882429101	6.758710824	4.855921685	4.774004365	4.677017176	4.552847055	4.548421094	4.794937114	4.691715277	4.5142385	4.673073964	4.583700089	4.887518935	4.675297767	4.390924994	4.04333582	4.5175685	4.73313731	4.424453357	4.379711003	4.260524631	4.240121134	4.689663322	4.71397062	4.231624207	4.292675469	4.543087141	4.729942607	4.755608088	4.614158212	4.479424096
Mm.104155	9.456947832	9.674213833	9.745865326	9.27280216	9.757143768	9.672403669	8.988791218	8.859799208	9.859818434	9.927613808	7.777431705	7.751618531	8.024837013	8.03996703	7.867593503	7.768105917	7.907432214	7.75595328	7.882155964	7.780590139	4.63127854	4.559544102	4.519292748	4.678217654	4.657379823	4.782051448	4.559811518	4.579778565	4.770747671	4.605353462	6.271382224	6.012465391	6.015612158	6.537704968	6.28459389	6.180065371	6.16939083	5.925259593	5.898354829	5.851573367	5.894515954	5.791576398	6.254676454	6.006253245	6.296152671	6.529425905	5.996790733	6.09080082	6.225487982
Mm.10434	9.514149547	9.303737963	9.4926935	9.563184798	9.458782418	9.506782347	9.480016671	9.337741899	9.558608205	9.34262813	7.279740612	7.18623609	7.223846551	7.263177594	7.340186235	7.288961119	7.179056697	7.104388188	7.242618658	7.191468793	6.087334963	6.093333291	6.098492051	6.038114598	6.096631753	5.961113606	5.916203576	5.97816756	6.01943485	5.991828023	4.336259972	4.33155925	4.142356369	4.69254429	4.300150778	4.25840022	3.873164844	4.176615505	4.296820218	4.280427901	4.085229136	4.210519757	4.062297875	4.170799917	4.242468582	4.616922596	3.732874795	4.199247227	4.191065998
Mm.104368	13.26356131	13.50193714	13.22658343	13.359718	13.23075921	13.4644657	13.57407001	13.35859039	13.27750868	13.17731933	11.70321751	11.37382782	11.59554017	11.36104364	11.71736554	11.6412265	11.51759718	11.47549624	11.48600659	11.57348761	8.78349361	8.69595428	8.705947191	8.554056786	8.593094203	8.748483286	8.756489183	8.406209174	8.672339596	8.675528514	7.979244338	8.015089523	8.221713892	8.304010446	8.157528609	8.02161289	7.648852132	7.46435932	8.296506816	8.325175112	7.513740836	8.072220021	7.52236764	7.457689087	7.842103234	8.128001003	8.31917908	8.024007324	8.017452712
Mm.104491	12.34096343	12.48866681	12.4329452	12.60232167	12.22909886	12.61073074	12.66960505	12.49908763	12.49279111	12.31362761	10.8718531	10.75005476	10.7717919	10.5251482	10.89625567	10.82284993	10.73673617	10.65458371	10.66086815	10.7284488	8.443761943	8.434001793	8.417238396	8.388706682	8.336789416	8.474765743	8.464971412	8.365136756	8.447710244	8.393394173	7.693299099	7.618686381	7.564160531	7.731770404	7.514440168	7.625847287	7.270144001	7.276204443	7.606856717	7.667121823	7.245426338	7.503322995	7.212895225	7.267964781	7.688030381	7.625847306	7.615033931	7.459496505	7.608652113
Mm.104540	10.23926436	10.03308132	10.14752928	10.19915501	10.30679387	10.18013619	10.61914981	10.17136817	10.20232499	10.40101817	10.28902802	10.36280893	10.40520181	10.26529272	10.44991537	10.52579438	10.47583209	10.4338667	10.37904705	10.52323487	6.385397669	6.384863637	6.445056278	6.393164314	6.392736185	6.534210737	6.53185891	6.424504653	6.495279121	6.517257997	6.675220356	6.755052963	6.621235712	6.744076014	6.789616655	6.777019468	6.82405188	6.813778755	6.836222388	6.862933319	6.745571869	6.799026755	6.59381984	6.800428733	6.753701445	6.730717843	6.757136183	6.7586791	6.694155888
Mm.10474	7.385640859	7.440898867	7.386627192	7.192781947	7.409247254	7.695858128	7.845240695	8.097370746	7.556679741	7.52608804	9.826157182	9.716738006	9.620255589	9.535690362	9.880910137	9.739233144	9.688092488	9.564668836	9.615410664	9.692636954	6.616323793	6.517670081	6.503128335	6.482848619	6.551070421	6.563227053	6.519692699	6.571121924	6.536101768	6.498767145	6.005883294	6.074724297	5.991354338	5.955715455	5.918312399	5.908675775	5.42687286	5.385220665	5.827838763	5.955523246	5.65350284	5.884697164	5.579476913	5.389915944	5.949173413	5.978415805	6.053059508	5.987946547	5.962701885
Mm.104744	8.433830799	8.37449995	7.865650598	7.943199828	7.985993973	7.964625423	7.892015353	8.08084054	8.043026816	7.821503589	8.532807087	8.541065983	8.476903002	8.422964953	8.595896824	8.531141318	8.435859604	8.522629363	8.477749	8.4993243	6.050099233	6.11762238	5.970674047	5.972903012	5.947870329	5.991444562	5.995011115	5.963876697	5.999073381	5.9243863	4.990719793	4.887741065	4.765602293	4.544176518	4.912463489	4.973177788	4.995111652	4.866741156	4.879429743	4.808448368	4.977016575	5.007563924	4.949257647	4.905389612	5.015638359	4.625416376	4.996965299	4.919001368	4.979886681
Mm.104764	7.277613994	7.037824847	7.252826951	7.301376776	7.36697827	6.902022641	8.22002459	7.124978696	6.974484387	7.746570683	7.009984192	7.030727278	6.987210192	7.126720637	7.164826426	7.036650051	7.468416938	7.173501078	6.961029757	7.103339614	4.637256646	4.652663041	4.60992079	4.679891873	4.71345621	4.665075745	4.868329295	4.711511246	4.641213053	4.70781945	3.41700067	3.496482044	3.73639745	3.780521492	3.775337795	3.687891074	4.034393649	3.964247248	3.349633526	4.011621404	3.432795236	3.901846032	4.195666849	4.099732928	3.764353729	3.748646346	3.561081781	3.555119621	3.755769108
Mm.104789	9.395154612	8.634868413	9.010258183	8.284468303	9.526689181	8.601439441	8.532083363	8.534379671	9.010572086	9.550511784	8.787597755	8.775831026	8.751866474	8.77917861	8.813255899	8.84377337	8.77706008	8.710470694	8.70873435	8.784936643	6.821558081	6.934402345	6.887618572	6.777224929	6.723457303	6.790933963	6.816214295	6.805015136	6.786881365	6.734066678	5.558091082	5.478766691	5.55590852	4.691473344	5.374913396	5.432024424	5.592906368	5.547965866	5.597926256	5.535001899	5.761333826	5.253580796	5.455800492	5.273560119	5.353368507	4.78281129	5.599250283	5.520827227	5.40557194
Mm.104900	6.848166892	6.896242221	6.82634162	6.888740304	6.801457995	6.880511731	7.017467775	7.026695661	7.03968996	6.856395507	7.303655274	7.30554278	7.268308882	7.327208124	7.28473434	7.352523041	7.305225483	7.33676925	7.355149669	7.284760207	4.918453873	4.903151533	5.064991491	5.014240008	4.928028831	4.914857145	5.001057101	4.934310622	5.144278259	5.015446978	4.453109298	4.629554095	4.53738623	4.367566723	4.28876749	4.440543312	4.486498267	4.446491291	4.464809708	4.438287721	4.646668493	4.606148601	4.691022224	4.728297377	4.584040762	4.395896566	4.638415275	4.569968039	4.693341354
Mm.104932	6.933877659	6.840698176	6.780058443	7.027031225	6.986150738	6.845078618	6.801216351	6.870812571	6.993712357	6.894528302	7.123295406	7.165206289	7.189866349	7.138055401	7.068299551	7.093292562	7.140810953	7.137115269	7.109885495	7.058359853	4.454485504	4.736669647	4.54787833	4.537439882	4.742811931	4.60384872	4.631469747	4.687327948	4.664734441	4.552987845	2.872017048	2.901951466	2.830690976	2.692181647	2.758370803	2.83731382	2.751150383	2.704152647	2.642821083	2.662065948	2.876112787	2.824033512	2.912822354	2.868623571	2.918045774	2.903337198	2.790316443	2.889355693	2.722582389
Mm.104955	7.468430578	7.185584817	7.633910503	7.47887494	7.273630838	7.342313801	7.595217994	7.39790734	7.618034249	7.540601117	7.736260876	7.747222672	7.677859615	7.716559635	7.692389847	7.687154223	7.662682375	7.710771044	7.694281467	7.719922749	4.951043491	5.015273991	4.889302994	4.977831693	4.959779467	4.913064517	4.927344652	4.882295971	4.926578714	4.987987493	4.184413569	4.124754716	4.21343569	4.163142559	4.106366365	4.264251978	4.370459125	4.12584468	4.062048137	3.919270333	4.234108308	4.082059575	4.194786467	4.300404903	4.119567973	4.352097078	4.429874441	4.248110234	4.216416471
Mm.104959	10.99940111	11.25475942	11.30116301	11.41108897	11.00635431	11.33045029	11.28618301	11.40471666	11.2783396	11.28798622	9.180630665	9.124725902	9.255159459	9.145187393	9.370746064	9.203892368	9.236929019	9.165170614	9.1353108	9.201457287	5.209854675	5.407425897	5.196469857	5.375406478	5.281695529	5.355619688	5.281966623	5.206251468	5.288191408	5.298286685	5.787088719	5.554790112	5.77256489	5.277850833	5.711206163	5.716898409	5.687928157	5.776534534	5.665548229	5.712538271	5.810366193	5.671922453	5.88230697	5.771183687	5.73623857	5.391116217	5.695338172	5.867094056	5.760165142
Mm.10504	10.08633001	9.876935018	9.972008249	9.870062872	10.10838311	9.944391847	10.13624606	9.7343274	9.911790093	10.18172823	9.359231866	9.718896997	9.765369422	9.484796279	9.528875552	9.307528582	9.385794746	9.324741293	9.547518927	9.386033709	5.25642836	5.598769308	5.515396445	5.399566365	5.12783536	5.25670672	5.268871776	5.310123539	5.374432816	5.300398323	5.669581219	5.861867696	5.586655556	4.948368142	5.85693737	5.816512497	5.863292683	5.95305083	5.361022141	5.236328543	5.762852056	5.430303026	5.883252198	5.935649748	5.914853597	5.232533379	5.601510859	6.056386605	5.905417288
Mm.10508	9.023387603	9.240508641	9.146972701	9.38217207	9.164960964	9.01630067	9.192442002	9.427724569	9.29950408	9.128699356	8.427501611	8.357201653	8.370013255	8.26877068	8.555463727	8.457331384	8.341471824	8.314659516	8.363311596	8.373089173	5.470459363	5.457543305	5.364499549	5.439343335	5.445841779	5.420471894	5.424663682	5.41006442	5.420815012	5.363628325	5.291651347	5.294245374	5.165279817	4.882801382	5.184070382	5.293552863	5.108019103	5.328942863	5.242837877	5.380825185	5.25491321	5.308849428	5.231257792	5.163641478	5.37969945	5.01994783	5.027289104	5.257627978	5.32525508
Mm.1051	8.404587215	8.318912221	8.204217362	8.382800937	7.998750661	7.963845113	8.510008922	8.385033696	8.227276924	8.474822434	7.157744885	7.206073593	7.136430562	7.243652888	7.237407416	7.056501895	7.217124531	7.242950178	7.073341461	7.202832865	6.120886997	6.036839418	5.802216393	5.965121048	5.872161053	5.636922412	6.081337284	6.137159289	5.996310029	6.079792051	4.812305423	4.653429243	4.749920902	4.449244861	4.798748939	4.506737746	4.792092676	4.431346023	4.625815709	4.83076255	4.697507429	4.89181228	4.901828345	4.676397691	4.665346518	4.731304195	4.781330372	4.320385312	4.80441231
Mm.10510	7.019363488	7.182263293	6.892002297	7.050497407	6.962508458	6.891516172	6.845812826	6.955805996	7.017650756	7.006945462	7.277369666	7.244785515	7.210418495	7.340235298	7.229427337	7.23848286	7.189105898	7.230188903	7.120008179	7.127214342	4.506427581	4.465564219	4.356563977	4.515794221	4.483110274	4.463567267	4.38666693	4.430926417	4.312465346	4.348803798	3.482996715	3.343756007	3.326179089	3.394068905	3.297611704	3.296431422	3.394610088	3.361455899	3.195228186	3.306364897	3.318274398	3.334291432	3.199956753	3.257037259	3.153498246	3.211069039	3.229913428	3.124361636	3.122972081
Mm.105182	8.528324924	8.36129242	8.578693538	7.800975809	8.479376537	7.780104695	7.878383721	7.814398259	8.3704489	8.64878234	7.930040346	7.834568787	7.830600624	7.877027656	7.853560213	7.852974496	7.824367639	7.796626515	7.765470829	7.814282822	5.085720345	5.209086754	5.110738627	5.197051165	5.170739772	5.147304166	5.090068623	5.120049672	5.140656721	5.179063614	4.60973082	4.543798013	4.611728939	4.417378849	4.54430105	4.310239678	4.027549492	4.180207414	4.415037451	4.37128537	4.38408232	4.296694697	4.385707237	4.191906256	4.434768767	4.321385712	3.963669446	4.323102704	4.440622356
Mm.105208	6.792730399	6.881226343	7.326765194	6.849192881	7.026116703	6.852264042	6.839236046	7.058117392	7.181596952	7.488072073	6.933856788	6.882612639	6.877129557	6.891186615	6.84228307	6.888706582	6.886835928	6.943194556	6.91926322	6.885050178	4.372579384	4.466568639	4.534194955	4.53385766	4.523693241	4.561539555	4.474979223	4.471853174	4.315200866	4.326895304	4.124608099	4.365182882	4.396294918	4.183841951	3.906003758	4.519297555	4.116062103	4.094508931	4.012026785	4.09641824	4.295482159	4.547688121	4.656797187	4.517464858	4.137100413	4.609118658	4.471862261	4.442695926	4.323695531
Mm.105218	8.371102634	7.870429643	7.805373277	8.224674734	8.289636284	8.160283462	8.399840192	8.182191541	7.932716316	9.128575519	8.590207046	8.572326145	8.475404432	8.556537895	8.54040666	8.5152434	8.562889941	8.654982076	8.582079589	8.572533176	4.756658191	4.767931996	4.745684658	4.740762609	4.684380064	4.827684787	4.816896038	4.843383572	4.803045519	4.823991515	4.25851696	4.220380704	4.126717399	4.209617704	4.331428015	4.238963367	4.349282398	4.313257637	4.325462896	4.37790377	4.350265945	4.339877623	4.334262942	4.423098108	4.347330164	4.076357366	4.2716163	4.24214428	4.235028553
Mm.105222	7.732687299	8.112939754	8.763865727	8.222437481	7.551503633	7.768741757	7.706832089	7.965010527	8.193210216	7.917347606	7.434096355	7.469543002	7.439986896	7.48215393	7.424629761	7.467750079	7.524596354	7.50649593	7.481126568	7.500414193	4.584297864	4.906733558	4.73496509	4.74441566	4.676287854	4.647320397	4.803733478	4.679113783	4.739736034	4.734199843	3.884125124	3.766116196	3.737718319	3.703592558	3.778503858	3.833805155	3.964057041	3.772882705	3.854588867	3.820504135	3.917318667	3.789424674	3.724131338	3.722714627	3.783935292	3.784320553	3.943747372	3.717562448	3.757652957
Mm.105251	7.709030658	8.302545793	8.946272429	8.71973967	8.029147345	8.631299033	7.906162938	7.941032539	8.491548414	7.657905279	6.917511095	6.799444721	6.817328107	6.864234498	6.719038323	6.779440255	6.848825637	6.812852722	6.751968373	6.798328106	4.545961051	4.488473866	4.565551405	4.483871468	4.531162147	4.624908068	4.615680567	4.642046556	4.533465684	4.623112079	4.026536256	4.361015883	4.178913552	4.377114451	4.330908288	4.449454974	4.610912805	4.51609898	4.473083409	4.150468014	4.163715692	4.532970964	4.103167884	4.451799295	4.278696638	4.323292513	4.615050839	4.738099417	4.497310648
Mm.105278	6.888593066	6.94279924	6.89414102	6.997706525	7.013862902	6.819971357	7.112074194	6.977207801	7.178439255	7.051122658	6.936402698	6.863039123	6.954613919	6.883880845	6.842848156	6.928947004	6.916468672	7.096633014	6.947051211	6.91282766	4.639230206	4.615260409	4.415721949	4.648059637	4.406204646	4.448663916	4.449203312	4.40925731	4.511172005	4.4957578	3.890456345	4.068158039	4.142429864	4.40070511	3.834172155	4.14805778	4.156222269	3.820566811	3.96171722	3.965704102	3.812665782	3.934084831	4.104262217	4.404940155	3.950109776	4.181910326	4.174071073	3.726001184	4.072402904
Mm.10528	10.05423753	9.863657842	9.940307662	9.483074597	10.23172269	9.52489135	9.686512336	9.690245952	9.735441682	10.19433186	9.102696937	9.085851246	9.075946268	9.016026005	9.178761837	8.947491093	9.01420699	8.941773951	8.978677685	8.99403599	4.566677542	4.413308725	4.379341992	4.472636387	4.532402727	4.314405686	4.486030673	4.589955049	4.412890214	4.446733263	6.626621255	6.539496938	6.525663126	6.731883123	6.667913585	6.277461192	6.371810637	6.396006617	6.455567009	6.371619392	6.499476543	6.306504975	6.557254082	6.363127107	6.488283831	6.549690652	6.449834686	6.594440247	6.647800235
Mm.10530	8.261668816	8.628791367	8.988292412	8.848602691	8.269048729	8.537620978	8.286238631	8.435606636	8.983339804	8.417233083	10.05395131	10.0173489	10.06039521	9.860601285	10.04405197	10.00286906	9.990874305	9.944627833	9.937097148	9.973227307	6.475145869	6.406634034	6.458613247	6.460926676	6.362507471	6.472161017	6.441156926	6.464022948	6.469788282	6.428119293	6.162040666	6.089344626	5.746065208	6.029106619	5.98601519	5.89844933	5.937501888	6.157039733	6.172147908	6.098751179	6.28761473	6.188651041	6.145421759	6.156746198	6.083022323	5.925474132	5.982176488	6.142851156	6.149734616
Mm.105309	8.222114967	8.327005535	8.221193328	8.172683027	8.244718799	7.997655713	8.118843281	8.354269625	8.190868259	8.193405412	7.088980593	7.112365838	7.101723292	7.099078978	7.12668614	7.121236534	7.106267078	7.08140469	7.080215102	7.07421832	4.885540508	4.961720023	4.74390733	4.796543085	4.78984284	4.805441864	4.774549711	4.572091297	4.770747671	4.722355818	4.549687132	4.630540605	4.821144075	4.841051306	4.885008672	4.84874534	4.942211522	4.892821941	4.784862259	4.881548406	4.666424785	4.610865379	4.710568211	4.89313929	4.869332588	4.807591306	4.955177625	4.811731195	4.760120502
Mm.105331	9.594266618	9.726618914	9.895483775	9.559087576	9.662035677	9.71995398	9.461845175	9.802765321	9.867573838	9.722391091	9.300806406	9.340323705	9.245889441	9.095857399	9.419643465	9.357048719	9.276956967	9.304038156	9.29288834	9.336186325	5.697822005	5.621863899	5.74595101	5.731039437	5.681323067	5.74272234	5.681974	5.735948016	5.745746123	5.669758168	6.51653555	6.581243399	6.364886927	6.017057769	6.389433818	6.46445723	6.573710727	6.815188412	6.450964677	6.557987639	6.741024092	6.620416437	6.658256706	6.562321525	6.655900804	6.176797674	6.25620034	6.444629515	6.493773303
Mm.105343	6.882728052	8.249846252	6.992382739	6.925445218	6.865932204	6.984837982	7.016892554	7.405892385	6.962349497	7.031542837	7.42887582	7.418188863	7.409829705	7.405536503	7.454785377	7.402866715	7.383448015	7.472716371	7.403697896	7.399862324	5.771093033	5.765432969	5.731102293	5.754441691	5.752935574	5.656682975	5.696008664	5.8735873	5.756757986	5.62470451	4.618270955	4.762957411	4.779931075	4.615279878	4.727932891	4.743141998	4.755249582	4.771489001	4.858754284	4.770238821	4.753887757	4.770014843	4.757948137	4.842710861	4.776284432	4.572979183	4.676383163	4.795873188	4.851881534
Mm.105353	8.588330561	8.341419323	8.61844663	8.260018683	8.483991621	8.47341501	8.89646897	8.527399436	7.844488751	8.193475894	8.455793742	8.556075145	8.43892859	8.412405019	8.331875747	8.578262802	8.518252854	8.491465259	8.412420135	8.441929676	5.661105249	5.5758792	5.597024427	5.537531126	5.581354161	5.751360237	5.6906432	5.545147335	5.673131013	5.677294844	4.758053302	4.771578764	4.781042607	4.689374139	4.728581642	4.833692482	4.894593364	4.882094786	4.930323602	4.886163561	4.78943442	4.800096803	4.794488217	4.800594704	4.815257854	4.683830804	4.854724523	4.858519772	4.892827848
Mm.1055	10.64610225	10.58025129	10.77355283	10.8566383	10.5845006	10.90152432	10.54559476	10.83766567	10.76962724	10.4878976	8.113328165	8.047791353	8.06747011	8.060356426	8.112093983	8.248041623	8.179147087	8.113027487	8.074683215	8.146539331	6.645393252	6.690372683	6.651930204	6.603282238	6.588496445	6.72877128	6.624233872	6.659240852	6.702043738	6.67890796	7.421913553	7.811669126	6.440626889	6.28908886	7.003603873	7.506843527	6.446883558	6.901365412	6.248751473	6.334525436	6.804758348	7.612812141	6.517333227	6.537277761	7.286983574	7.432862944	6.783463807	7.539366312	6.97905497
Mm.105571	6.932240452	7.022764158	7.619870104	7.338247729	6.87740371	6.937957797	7.339449386	7.442525509	6.92876829	6.790620725	7.141895394	7.183916102	7.151943799	7.352718616	7.168050326	7.236104211	7.182940231	7.214214308	7.260060153	7.171913864	4.600670107	4.51728899	4.560216697	4.51942389	4.667304356	4.549038715	4.562208364	4.486212404	4.465086248	4.592944111	3.660255758	3.835269715	3.788687306	4.006587265	3.614635129	3.982376347	4.116619209	3.930258274	3.905253477	3.865953513	3.816874882	3.936559285	3.761691419	4.150233561	3.76630052	3.928104774	4.192500211	3.94493681	3.845567121
Mm.105583	7.551471265	6.902125154	7.026462441	7.068220665	7.678134536	7.241079543	7.322579489	7.010722522	7.31399552	7.316989533	7.272743242	7.207337401	7.211114766	7.273668923	7.209810609	7.174632909	7.245481785	7.212056806	7.321381434	7.228208293	4.815694638	4.913670428	4.808029297	4.792689659	4.933681067	4.810658503	4.76932241	4.871941468	4.888794355	4.90424681	3.5966689	3.662919805	3.675046615	3.262400722	3.366679572	3.731309164	3.515703274	3.476183386	3.301929496	3.497674356	3.546239818	3.706242192	3.679903899	3.527894334	3.467068571	3.648478547	3.631926025	3.541346983	3.301908381
Mm.1056	7.362162078	7.111965773	7.465971818	7.028478855	7.05504978	7.010616836	7.115975068	7.434087589	7.297698162	7.297715587	7.25210415	7.336036481	7.284956069	7.316553606	7.230852275	7.264076693	7.335778427	7.326200451	7.357969193	7.281259877	4.612546928	4.685883205	4.705863342	4.69687355	4.692384239	4.724629563	4.75681863	4.672589574	4.80633033	4.711257523	4.014713978	4.23357911	4.35907573	4.407601316	4.129390806	4.259435002	4.173956106	4.478982676	4.242664406	4.231231691	3.876488055	4.241732206	4.374115201	4.392900293	4.063411299	4.277168894	4.339855459	4.752615917	4.281462957
Mm.10600	11.17222923	11.0889655	11.09483017	10.63025388	11.18899045	10.87811883	10.8334019	11.10295297	11.09245976	11.39292118	11.35986403	11.31114699	11.27240325	11.17469486	11.33928566	11.17886574	11.23831645	11.15105707	11.179545	11.29406109	8.304750591	8.355596047	8.150104492	8.105421504	8.137840106	8.152892068	8.036219724	8.14466771	8.286402987	7.993852779	7.982360989	7.689139523	7.858691071	7.911410653	7.878043451	7.646104634	7.747242766	7.804880434	7.913294415	7.909769579	7.80071259	7.871284035	7.859781081	7.765846558	7.809984202	7.669400522	7.820145393	7.656250475	7.793819551
Mm.1061	10.61072152	10.33565453	10.52069636	10.48066591	10.39088005	10.44794414	10.60331401	10.36531702	10.47779869	10.39521027	9.707926553	9.564629675	9.659489731	9.526108824	9.700439063	9.56297605	9.5757768	9.573076816	9.547402621	9.570767198	4.439114193	4.248380973	4.467967166	4.440916573	4.320378175	4.359896419	4.374766295	4.416518857	4.363572832	4.36178905	5.666188713	5.611568862	5.366443373	5.236240028	5.494298904	5.438105912	5.269623964	5.390567497	5.361721011	5.474699183	5.320792242	5.532088561	5.2195611	5.100363018	5.549954793	5.457605992	5.520878853	5.425731255	5.625602946
Mm.1062	6.937033836	6.882060225	7.302239546	7.075976264	6.940743028	7.237331463	7.471502843	7.033005731	7.277308381	7.163488628	7.203272894	7.148958665	7.131881182	7.249411133	7.090220957	7.101513058	7.162003215	7.270184782	7.126951928	7.173893688	4.607108456	4.594545224	4.642597643	4.639303013	4.498478359	4.5044201	4.448071177	4.601304721	4.525297315	4.557952584	2.82195536	2.839466673	2.977729559	2.868117089	2.860638754	2.893959516	2.815145249	2.828102011	2.743427536	2.971164197	2.950841346	2.98668156	2.981744151	2.86661463	2.915139718	2.934063549	2.997181078	2.85068106	2.947294507
Mm.106343	7.769728722	7.672685962	7.610327648	7.695282104	7.628969382	7.791215349	7.571307424	7.704362334	7.692674519	7.531335364	7.341242558	7.418000549	7.423092342	7.402254484	7.402737263	7.329226679	7.388115439	7.458185563	7.374988493	7.361936648	4.627635234	4.642306175	4.593456211	4.613664687	4.602034412	4.562586628	4.614950647	4.594739641	4.562584274	4.635405516	3.447910456	3.578163379	3.488266892	3.370807873	3.417498537	3.645919538	3.556615626	3.668694868	3.551079163	3.520826283	3.556507244	3.593027199	3.566156495	3.553768716	3.550026463	3.496178937	3.582326808	3.663275296	3.572107563
Mm.10651	8.331353174	8.142203465	7.787550297	7.990579017	7.724031483	7.811098351	7.715140303	7.802407619	7.585191625	8.175384658	7.019354342	7.069230004	6.940208523	6.92580937	6.86922381	6.998874334	6.942015242	6.995164027	6.978494829	7.005558524	4.945982363	5.026870705	4.870405505	4.848049601	4.878864734	4.895239861	4.883263495	4.915883017	4.9232909	4.85940018	3.239650345	3.314298711	3.515438988	3.531867866	3.106044206	3.432565772	3.596019974	3.512349858	3.259554193	3.391255134	3.277610594	3.279740547	3.370542257	3.394062278	3.184969507	3.365474651	3.517838432	3.426394719	3.289806469
Mm.10661	6.840980946	6.887756244	6.90785019	7.052389681	6.885673354	6.81594886	7.3647198	7.115581105	7.164140993	6.969676179	7.485906021	7.512218141	7.406242375	7.558082866	7.388391122	7.489676401	7.467590947	7.53967383	7.522081569	7.447421739	4.658451181	4.718776624	4.823102672	4.688807467	4.712160163	4.787374715	4.804580751	4.6755761	4.683417539	4.711484368	3.347122235	3.172014199	3.009494937	3.131688141	3.15911876	3.053292678	3.052946301	2.798667437	3.198284935	3.329290235	3.515429925	3.489790631	3.45820163	3.340413744	3.417273842	3.352132518	3.139445107	3.173783071	3.289206599
Mm.10665	10.66428773	10.30980375	10.45204778	10.34244107	10.69136577	10.5099979	10.81296382	10.48164877	10.36038445	10.78768031	9.789912834	9.807257904	9.926952732	9.789261999	9.981173534	9.944982686	9.887428567	9.82390115	9.853407049	9.918361153	6.515040683	6.458940697	6.563112449	6.54166517	6.503353177	6.605611985	6.543032478	6.625422658	6.674745003	6.607133921	5.208684593	5.338808747	5.273875882	4.426754016	5.284618544	5.221771404	5.223735294	5.21767113	5.343261113	5.22275491	5.473410422	5.232822133	5.43227683	5.288414472	5.268919491	4.462629061	5.149805403	5.274908026	5.271571998
Mm.1068	8.085073206	8.53645489	8.693984337	8.298750369	8.183194889	8.489550078	8.203614878	8.303192414	8.447552883	7.834369736	7.000421843	6.8734219	6.91737506	7.036675984	6.852779806	6.924403277	6.964337204	6.900327312	6.944856288	6.966973736	4.502504662	4.246036655	4.510698751	4.531463902	4.536117238	4.649027427	4.545182529	4.489796036	4.40136805	4.487931273	3.562381672	3.612403826	3.978995182	3.857731319	3.79573849	3.701654945	3.594848788	3.667282047	3.81218404	3.673916521	3.371093589	3.715242036	3.907261053	3.881092737	3.739904479	3.652502335	3.606734778	3.705628692	3.602399309
Mm.10685	8.045224109	8.499385616	8.63984908	8.086097486	8.061170666	8.204156419	8.194405916	8.606191099	8.457293356	8.559921908	7.791465243	7.678948249	7.822682133	7.714226431	7.7917324	7.857040192	7.810290727	7.838040456	7.703334088	7.752117295	5.586824469	5.464333575	5.64382308	5.618375346	5.516502627	5.616809219	5.571190803	5.665928894	5.581932582	5.501473741	4.686376699	4.730951614	4.456192818	4.682634407	4.463553541	4.698383618	4.723931523	4.93409658	4.537159295	4.605594872	4.787752655	4.613208402	4.821502361	4.987968668	4.747228246	4.750740167	4.274422861	4.685987266	4.733085769
Mm.106868	7.237931082	7.320420238	7.48544298	7.928083571	7.504660102	9.213504182	7.442579999	6.998968384	7.530559243	7.462598161	7.784957009	7.604569176	7.671078668	7.680667251	7.62607392	7.596235835	7.590237794	7.729407856	7.703825526	7.658613816	4.534845746	4.602524281	4.521347782	4.588248303	4.602481443	4.629733942	4.537600956	4.597464132	4.43380718	4.542302841	4.700593682	4.503521233	4.713480653	4.595956681	4.767151895	4.853736506	4.760880763	4.388731076	4.416218404	4.587957182	4.784472973	4.558804062	4.725724559	4.779934497	4.821194397	4.793430012	4.714557779	4.477722394	4.435320197
Mm.10687	6.971544473	7.048880336	6.924114193	7.377863794	6.86437161	6.908427822	7.024470728	6.912818819	7.076608529	7.2793278	7.582551924	7.476396396	7.483691425	7.527448854	7.327723969	7.458730128	7.531147298	7.492727164	7.446266416	7.436450457	4.818723475	4.901152989	4.744797816	4.78591507	4.779779412	4.63702749	4.75261269	4.759901847	4.764995445	4.899618913	3.270889609	3.508633577	3.790071733	3.580190504	3.178650248	3.720652283	3.758395201	3.874490358	3.479177596	3.368396545	3.279885716	3.602918621	3.75631513	3.7728004	3.364589894	3.636956683	3.671779011	3.991592728	3.329045753
Mm.10692	7.156757236	6.917887847	6.975055129	7.146932505	7.013912416	6.860739287	7.148962714	6.910319345	6.888504506	6.780599683	6.54513361	6.661342925	6.630742348	6.597676202	6.580501944	6.599865741	6.594272123	6.572087201	6.552605922	6.500204348	4.44938139	4.409123322	4.592107708	4.46383111	4.400735517	4.610908676	4.572216718	4.497994879	4.517076448	4.494456645	3.873943754	4.049553492	4.208328745	3.725127093	3.871200758	4.291350487	4.138516919	4.216211999	3.593250671	3.759641401	3.978234133	4.148207493	4.359532121	3.737317073	3.998884653	4.241723437	4.331077261	4.378741891	3.717910766
Mm.10694	9.693013298	9.257718654	8.880138276	9.432277349	9.527456954	9.060464575	9.749043561	9.37808071	8.989081288	9.721005616	8.167217219	8.152349714	7.842109376	8.106046765	8.031301446	7.946533759	8.059090939	8.114744723	7.9045024	8.100023309	5.10282188	5.17673623	4.833403361	5.006715495	4.92908394	4.995128961	4.939600358	5.024951485	4.928127916	5.076122772	6.330084728	5.984925972	6.341768353	6.63174778	6.393190319	6.348357932	5.638200276	6.222901108	6.099554736	6.25461197	6.222575986	6.278491205	6.308693415	6.343850674	6.266907613	6.582235917	5.476807321	6.050046703	6.056142183
Mm.10695	7.225181224	7.304392684	7.00175592	7.131926552	7.226481929	6.913315803	6.826309772	6.904947286	7.05030611	7.084959497	6.566991072	6.590072949	6.585879751	6.597648465	6.526507433	6.569109262	6.524420081	6.581732396	6.554574614	6.595036924	4.43188005	4.410170877	4.361390127	4.354789566	4.363241894	4.323182158	4.213114986	4.481545267	4.315200866	4.332770342	3.028248052	2.832027404	2.576755752	2.776571117	2.831929649	2.617208319	2.666012219	2.692769858	2.867996096	2.618906908	2.907449349	2.809179696	2.802700676	2.878462433	2.732144636	2.999954542	2.80142911	2.819955203	2.935137552
Mm.106970	8.944848178	8.538996471	8.687756326	8.721536521	9.011852136	8.655965899	8.857829671	8.558514379	8.731725828	8.883392574	8.753583724	8.839986794	8.893177281	8.765344152	8.886435951	8.873076521	8.771799117	8.801918719	8.726785713	8.811265278	4.69935211	4.5753239	4.616126652	4.558723244	4.608194312	4.639608902	4.846981723	4.855870364	4.462943715	4.659014565	4.377183349	4.497092968	4.505189452	4.424077943	4.443752753	4.38324248	4.296957457	4.454239751	4.377198073	4.44184452	4.307292453	4.255135358	4.458624923	4.422097395	4.458278556	4.366419084	4.241513605	4.417839157	4.442475312
Mm.10699	10.58485395	10.48452081	10.4749725	10.39315799	10.62158802	10.42391979	10.55870182	10.53571191	10.50448856	10.65015696	10.05893526	10.04322019	10.02532642	9.924046465	10.11312205	10.04038681	9.969749748	9.98282586	9.936989407	10.00284421	7.380398318	7.33553671	7.30870111	7.308039677	7.342617793	7.296409694	7.322428574	7.33620419	7.324361941	7.213485621	6.248016368	6.064430349	6.143324432	6.084025884	6.163971992	6.168578656	6.22632305	6.30306879	6.165106374	6.210959039	6.258521135	6.015515309	6.111933843	6.345400805	6.290666831	6.000272842	6.164456109	6.203523496	6.303320532
Mm.1070	9.343623267	9.273730512	9.356147759	9.090320797	9.410585689	9.319688068	9.05969958	9.40811157	9.29232117	9.664470066	8.632451751	8.57492929	8.681362315	8.605459884	8.750389524	8.685284167	8.597768708	8.599520878	8.612802548	8.637995774	5.263786423	5.270688901	5.30299132	5.298037197	5.26605694	5.357163049	5.307492441	5.260934454	5.331546024	5.312808741	5.546922856	5.266468648	5.210589781	5.582257845	5.468407836	5.607625068	5.531128005	5.605594912	5.548735849	5.451433439	5.855747011	5.447455742	5.572222351	5.891140573	5.775664461	5.659581705	5.549514493	5.641910365	5.816570933
Mm.10702	7.315893099	7.646529696	7.69885479	7.657986795	7.081929326	7.482543707	7.201808342	7.371569312	7.418465827	7.244032776	10.91941657	10.83836483	10.84187742	10.71476094	10.89490002	10.76609039	10.68469017	10.72422732	10.64698384	10.63275747	5.819472811	5.670206801	5.795389985	5.681621658	5.669215731	5.734627519	5.661497005	5.420496992	5.715998251	5.573877491	7.375508572	7.228452783	7.124065543	7.207511175	7.213536906	7.08589531	7.145861109	7.248882695	7.187960646	7.207883861	7.19338487	7.144411573	7.118837151	7.248768506	7.25924651	7.031900878	7.138843706	7.143894318	7.232825049
Mm.10709	10.98209533	11.04981277	10.99049516	10.89010516	10.9657084	10.90588548	10.9203136	11.15589858	11.0049861	11.19534405	9.984433731	9.99375621	10.04462438	9.860232006	10.17429507	9.957208231	9.985972754	9.92446112	9.933212677	10.00031502	7.893782826	7.87926013	7.954031905	7.837222928	7.808342023	7.921023902	7.891949172	7.805097852	7.850365314	7.722750614	5.347729321	5.433534208	5.549848106	5.28166738	5.436975047	5.507246928	5.421724001	5.474227635	5.469891668	5.480751676	5.16669058	5.435552531	5.546288187	5.120874299	5.482161592	5.490747466	5.558445729	5.618567358	5.584652476
Mm.107180	9.070720333	8.968993602	9.123487903	9.133116135	9.057019604	9.200433557	9.095137318	9.083320445	9.065413292	8.680824161	7.830116946	7.774466141	7.867206551	7.833146114	7.948906413	7.862374942	7.807125739	7.801366514	7.868967912	7.865528719	4.896185322	4.856939431	4.873549099	4.805166484	4.875720138	4.911628924	4.977817931	4.790291422	4.924447264	4.853230259	4.207910797	4.276596892	4.083196039	4.034326121	4.213891163	4.046775756	4.185915074	4.185530686	4.140894828	4.271856238	4.289380022	4.231759403	4.02765193	4.154449191	4.190638321	4.002332208	4.142316078	4.227632434	4.17962673
Mm.10721	10.05512816	10.10315623	10.18490211	10.00936712	9.908928478	10.14534779	10.41350372	10.07119337	10.18508299	10.27918727	8.975148444	8.877644885	8.987746642	8.944985055	9.046066767	8.946255319	9.053068234	8.973609529	8.971596063	9.072028641	5.641476974	5.667824228	5.748271896	5.675716762	5.678756329	5.688815587	5.701155699	5.599564972	5.587767603	5.66931903	4.853403529	4.840528408	4.880046615	4.563159061	4.912853926	4.731383947	4.821571496	4.745731719	4.792709737	4.790060405	4.891187556	4.835402182	4.866717943	4.73094826	4.862908039	4.645445176	4.897478472	4.774725991	4.785302743
Mm.10724	7.038727165	6.904872454	6.980016775	6.865466986	7.23785418	6.9465235	6.949892179	7.083585029	7.093698437	6.885400325	6.920234269	6.843825553	6.916411213	6.923563354	6.841808897	6.883656567	6.893322019	6.887364147	6.897328815	6.871692543	4.4333554	4.436625104	4.519383353	4.448524306	4.455136519	4.441039891	4.453557293	4.555337913	4.394641057	4.419032963	4.067326748	4.066335706	4.081562507	4.104982481	3.946452262	4.0522678	4.284604377	3.933081304	4.040222047	3.991145097	4.052648574	4.10301204	4.134129423	4.119472399	3.944724004	4.117359204	4.344268707	4.046141202	4.067821332
Mm.10725	7.173994764	7.366869393	6.873340338	6.910400282	6.834258429	6.823690476	7.210555391	6.804497343	6.712693979	6.844988315	7.058258971	7.047111175	7.031209362	7.10612689	6.961179897	6.88866937	7.080823649	7.066243084	7.033295283	7.007300176	4.783400822	4.625045663	4.635789759	4.661077008	4.647248396	4.746449685	4.722102301	4.778447414	4.709898751	4.727754235	1.981867323	2.857008654	2.740912389	2.814368321	2.762279131	3.162587882	1.656703782	2.865744907	2.382582584	2.488399175	2.659602353	2.923834284	2.983498397	3.160183301	2.838820516	3.204206553	2.966581846	3.344188559	3.050337105
Mm.10728	6.883803491	6.823969364	7.233138607	6.891100275	7.192169413	6.846854547	6.98659466	7.006104686	7.045678773	6.944098411	7.475246997	7.379176573	7.397839161	7.471813897	7.42634298	7.332893199	7.495672656	7.379809265	7.412425221	7.417201541	4.447334255	4.41852245	4.37218884	4.388555249	4.477947099	4.446664123	4.476088571	4.586148619	4.313833747	4.445382721	4.137853677	4.269640347	4.471830385	4.445741105	4.494218684	4.389443662	4.624534189	4.49529104	4.373347988	4.300128205	4.001765155	4.248968568	4.49049069	4.491224702	4.180800288	4.183403467	4.462764062	4.459196246	4.18243569
Mm.10739	8.016977353	6.95203955	7.096517345	7.003496103	8.470212839	6.892439397	8.62499866	7.142296778	7.041328475	8.406154244	7.663202941	7.705454771	7.529212583	7.714383835	7.498552796	7.657273388	7.601253625	7.792516427	7.648488252	7.539646926	4.571338605	4.592727379	4.495520104	4.5598952	4.583437709	4.417327118	4.399640609	4.616277103	4.461714976	4.511270569	3.002334529	2.830746564	2.984785258	2.969344122	3.243592396	2.652933205	2.326426478	2.655888601	2.70064393	2.832823311	2.816790461	2.624266982	3.026892037	2.888214784	3.196583035	2.824974115	2.765625036	2.653792982	2.735165481
Mm.10740	7.064195618	6.886703914	6.953275664	6.993861312	7.127859848	7.103628199	7.443355359	6.939758418	7.401194134	7.217661802	7.078174794	7.005330632	6.988747157	7.018180827	6.966916241	7.022191611	7.003283966	7.103765467	7.054416971	7.018536549	4.709494139	4.740499415	4.684532552	4.659958417	4.618296691	4.65530565	4.632162908	4.80079395	4.697087887	4.709632891	3.698797548	3.715847338	3.595503343	3.54862058	3.527048777	3.971092414	3.810116788	3.99280219	3.814018663	3.729797924	3.613602836	3.807252732	3.63454825	3.554700543	3.569866323	3.909629182	3.820688735	4.013758463	3.843246992
Mm.10742	7.023358169	7.025437571	6.994522803	7.171156428	6.930266773	7.211703037	6.918555231	6.970535925	7.076813634	6.988039625	6.793774027	6.815357604	6.863197005	6.759945752	6.746394563	6.796626481	6.798276793	6.86077798	6.835434717	6.784962524	4.579780322	4.668175172	4.60761989	4.506291592	4.610181695	4.624810324	4.594611097	4.534813018	4.589135738	4.573672767	3.968567202	3.716380371	3.876083778	3.883741582	3.797628967	3.996748958	4.170299814	3.855522263	3.79039188	3.970457955	4.039248716	3.780224687	4.01693743	3.940968518	3.864333044	3.926952281	4.237369632	3.891715185	3.944911307
Mm.107441	9.216070727	9.422535312	9.178795575	9.391609036	9.299021038	9.386511132	9.092684981	9.388012956	9.25743169	9.1122028	9.207804122	9.203931351	9.373903582	9.245490849	9.514158258	9.220096579	9.137613713	9.275866841	9.222844331	9.395992734	4.755088712	4.744980801	4.715380511	4.789341511	4.76797178	4.787200707	4.700962855	4.804220784	4.787501025	4.723325157	3.670732458	3.95601194	3.920071129	4.262624851	3.982748213	3.986594681	3.858882432	4.05359132	3.983097995	4.020575861	3.647966906	4.086289713	4.051297714	4.447868297	3.902991794	4.041744084	3.982731091	4.213731436	4.027073676
Mm.107442	7.897527204	7.905509525	7.804727797	7.857972697	7.826384281	7.726373891	7.953783623	7.546213478	7.829120874	8.058117889	6.915727405	6.924784061	6.951754543	6.951726125	6.990069183	6.941043412	7.000600739	6.904942289	6.949244707	6.973808208	4.777929607	4.778685506	4.876727948	4.880877028	4.777756189	4.804694695	4.979269303	4.817812245	4.728883208	4.850327401	4.279128804	4.35271154	4.468758155	4.448722472	4.399736429	4.40500615	4.460597274	4.538260297	4.365137332	4.273826515	4.212869682	4.345884381	4.515953762	4.401250857	4.366860152	4.510027286	4.540722747	4.553325897	4.344684189
Mm.10747	8.680252924	8.723500182	8.518489519	8.613536936	8.766997798	8.731285569	8.8630422	8.647481081	8.504036968	8.78461933	8.360935139	8.195650064	8.284505626	8.133906382	8.316091034	8.385745447	8.321958334	8.294462075	8.281413273	8.437479354	5.464546768	5.413361761	5.45437032	5.433178026	5.477260689	5.533697148	5.484809088	5.31176322	5.515940957	5.489950063	4.874902582	4.986631195	4.937086674	5.082953318	4.936374029	4.855905013	4.4822524	4.493035112	4.849995239	5.008012003	4.368978199	4.85783179	4.418630804	4.389150725	4.984389957	4.998553336	4.912649421	4.982098035	4.899863213
Mm.107483	8.180943736	8.112697676	8.311373116	8.230916773	8.121929788	8.272769886	8.093544005	8.260132842	8.229130589	8.183580241	7.391091882	7.378900058	7.480012716	7.424059369	7.453305129	7.414525364	7.423499516	7.4388769	7.421540306	7.411918392	5.335160456	5.185522718	5.243213537	5.165184197	5.299762971	5.226386074	5.215619609	5.236303857	5.243875521	5.149972378	3.76876885	3.84457436	3.805102796	4.011103723	3.846484868	3.975866366	3.967227	4.141655633	4.103056155	4.023649568	3.89778633	3.898764766	4.069829911	4.14426739	3.959650867	3.986924764	3.970393236	4.111360885	4.059344105
Mm.10753	6.834668127	6.842639434	6.727684731	6.92095378	7.348891187	6.952149711	6.835845206	6.934461432	6.777094294	6.99252277	7.006438534	6.97200818	6.92792276	6.998170487	6.908979939	6.974823093	6.945009232	7.001703526	6.975795801	6.884609551	4.717639579	4.429922554	4.582979026	4.429310236	4.504828446	4.555113875	4.569126905	4.677935715	4.49329489	4.601770777	3.05411591	3.066964848	3.179893712	3.146351366	2.946150423	3.162587882	3.19935511	3.203144996	3.168754067	3.254102893	3.062434332	3.014069933	2.957758513	2.957638323	3.084005351	3.010655559	2.947919012	3.006746127	2.824904969
Mm.10756	12.47704707	12.40654879	12.34411051	12.29943365	12.40402325	12.50553966	12.54938352	12.30051121	12.33412594	12.42163085	10.78492083	10.76476484	10.68119189	10.67373037	10.88743933	10.86661185	10.83054413	10.73590354	10.69532829	10.86590359	8.061866803	8.027450475	8.056987543	7.958824078	8.089487017	8.139365727	8.064935118	8.108022849	8.140764867	8.152937999	7.078979949	6.851850765	7.126325943	7.039069558	7.129619668	7.24847826	6.853919644	6.69767788	7.119991499	7.21694452	6.687467494	6.952400419	6.542344995	6.430270923	7.191124322	6.819334307	7.102422972	6.99323301	7.234979144
Mm.10760	8.731100714	6.938649106	6.81316742	6.868143644	6.916631241	6.919778801	6.836777566	6.867479529	7.125589425	6.813171467	7.020992535	7.045960182	7.048523502	7.035428854	7.044939712	7.073859749	7.033013621	7.071475573	7.050309	7.017528034	5.088303412	5.207923253	5.183153561	5.071647754	5.042848396	5.183256184	5.126933734	5.232727253	5.165765054	5.250610776	4.039023004	4.132597512	4.21360528	4.227326683	4.06742313	4.259953888	4.211069115	4.276217087	4.133548389	4.185111466	4.04584691	4.157530733	4.213404383	4.3168304	4.097195241	4.17912541	4.154870503	4.128892777	4.018650402
Mm.10763	7.712049671	7.762412028	7.913421074	7.778205125	7.681718686	7.82538737	7.825340037	7.985062206	7.970554636	9.161813544	6.83894263	7.066678673	7.023282985	7.010820216	6.995978617	6.846479414	6.952218334	6.920807939	7.002928143	6.912231159	5.119858144	5.369565569	5.237994165	5.292311069	5.228374495	5.075101228	5.232706969	5.163524757	5.278328549	5.210203661	4.374426805	4.421066305	4.267413453	4.144061972	4.379801311	4.39878235	4.37703405	4.250551284	4.27524594	4.270247996	4.460433617	4.393083804	4.422999153	4.408511477	4.434130411	4.309299285	4.284390517	4.270860329	4.453615516
Mm.10764	7.3014738	7.64130183	7.709388968	7.638462465	7.473186553	7.575946472	7.857516795	7.580956113	7.816959853	7.657651425	6.763797991	6.775979584	6.572512893	6.701944182	6.675620617	6.668618484	6.755821684	6.733395304	6.591875943	6.743557622	4.374741742	4.370870302	4.457904974	4.353421919	4.507359776	4.489976121	4.34089753	4.394617504	4.445636939	4.517679577	2.973886454	2.821343715	2.862626657	3.060369676	2.852875718	2.862227474	2.876452942	2.92135424	2.946941841	2.875378029	2.74118219	2.838906301	2.841661006	2.798328977	2.731195195	2.807490772	2.573424822	2.86720105	2.781547431
Mm.107646	8.779680107	8.830813867	8.870105044	8.827561481	8.861374473	8.766222642	8.929143407	8.853126468	8.859767776	8.962686349	7.492764691	7.526490621	7.530004453	7.49531594	7.522836081	7.51669164	7.52249183	7.526247459	7.470449579	7.56165479	5.15186938	5.135085375	5.149767469	5.16878498	5.089070813	5.185758253	5.239862304	5.131303313	5.096075335	5.147867901	5.13797976	5.129455538	5.067355624	5.140556422	5.214394661	4.869370554	4.864910656	4.971149536	5.067353644	5.133081844	5.195266009	5.178863072	4.985619224	5.119065173	5.068253363	4.854840551	4.763953593	4.850870867	5.072933268
Mm.107718	7.577743421	8.142681216	7.691475674	7.865397779	7.491312471	7.827482065	7.365914484	7.507699281	7.676441306	7.444424932	7.00368767	6.998241084	6.963728149	6.969845853	6.941815533	6.982304814	6.964223049	7.001900691	7.004030891	6.951352244	4.705201494	4.612578101	4.650331632	4.416296087	4.371661453	4.578816642	4.719371832	4.687327948	4.655282933	4.565363168	3.485917996	3.824986368	3.605170468	3.829366894	3.871936187	3.919180121	3.734953262	3.453978317	3.557544773	3.89330723	3.478828824	3.865240165	3.866136397	3.87226606	3.96836853	3.861515958	3.961804494	3.662569837	3.616747882
Mm.107869	7.280698213	7.403952654	7.437091086	7.734894708	7.282661707	7.37922835	7.356602956	7.338153809	7.35540083	6.966009485	7.480191612	7.442027969	7.376569624	7.520208038	7.359758957	7.483263175	7.54159634	7.50143283	7.602165075	7.425371287	5.051495766	5.118234922	5.032742325	5.154797431	5.111759674	4.999233093	5.06100051	5.073047927	5.005780093	5.097805948	2.909357349	2.930255209	3.205271219	2.985275245	2.94815254	2.696058874	2.725180202	2.785436047	2.675095905	2.706582859	2.890361704	2.998746867	3.065905458	2.898857883	2.974007499	2.841876879	2.617569523	2.780984992	2.875931358
Mm.107996	7.011582166	6.890264859	6.798726125	6.891865857	6.979733188	7.003794975	6.983038653	6.923398594	6.910525585	6.851850781	6.864968615	6.816802101	6.693300398	6.704027788	6.771344646	6.807132384	6.755275265	6.869906997	6.752914461	6.786245124	4.573198182	4.601790021	4.564518654	4.52305022	4.509886152	4.525316577	4.614686955	4.544808816	4.563353355	4.435890552	3.793284983	3.7888662	3.94875676	3.662000316	3.819098338	4.11033051	3.945808856	3.595052163	3.590080338	3.710366463	3.842852271	3.832053502	3.932316455	3.699055535	3.843451629	4.114524324	4.046382699	3.759137929	3.59880136
Mm.10800	11.49946945	11.35459429	11.18232344	11.43849012	11.49929131	11.31491573	11.51402546	11.40899099	11.23748144	11.56121926	10.35066298	10.38514635	10.37590092	10.33444734	10.46552805	10.39591112	10.35737107	10.30953681	10.3208607	10.4120362	6.773388626	6.73714324	6.760970105	6.772814732	6.70735008	6.768772636	6.793188213	6.75627946	6.826686336	6.770632015	6.671865407	6.695216146	6.72102784	6.90250703	6.652742475	6.509065447	6.515094165	6.546142077	6.748433025	6.717908077	6.703946761	6.702523424	6.730032013	6.604009405	6.629217559	6.713362923	6.522652274	6.490589455	6.645166456
Mm.10801	9.109474619	9.061417866	9.827121191	9.453984084	8.823444367	9.363472638	9.143273961	9.301686962	9.174510576	8.815511488	8.035634859	7.96697594	7.888012982	7.956285195	7.938133734	8.100826874	7.952467874	8.064764216	7.996182162	7.989793397	4.89247041	4.919335422	4.896982004	4.905070903	4.888005368	5.02523593	4.895884777	4.846991372	4.949126445	4.916514298	6.312930105	6.970175822	5.648756549	4.80419792	6.234562805	5.665674791	5.441753131	5.639510097	5.503675207	5.379965673	5.69716593	6.283597025	5.341168148	5.277593356	6.068547194	5.442758238	5.770501743	6.456744903	6.491122482
Mm.108054	7.495119945	7.244701812	7.177707758	7.532985096	7.242720105	7.711101829	7.556670875	7.344756986	7.421028955	7.243200266	6.742054209	6.720133006	6.65906603	6.675134991	6.673292262	6.64215947	6.719486993	6.640200791	6.661241481	6.59918997	4.827011719	5.052580491	4.940737621	4.92981385	4.776743252	4.856568152	4.995109592	4.785998523	4.993288087	5.009909924	3.520333475	3.536875444	3.403388999	2.799673947	3.566143245	3.352253238	3.370455129	3.292408983	3.615899995	3.643308103	3.931093248	3.61088459	3.778328436	3.52293677	3.657253825	2.87428284	3.487245967	3.65587337	3.562538769
Mm.10812	8.263079554	7.690035497	7.273267197	7.900644048	8.056496665	7.891804193	7.998141201	8.011122776	7.487175505	8.32549226	8.256029805	8.287300419	8.277901249	8.155807701	8.363856329	8.190247912	8.218609673	8.229641336	8.28337763	8.239633207	4.578076953	4.702873382	4.663021696	4.554770975	4.59985404	4.632655514	4.589962903	4.619686011	4.55527437	4.611377469	5.067694663	4.837651914	5.262201592	5.464905466	5.399552676	5.189324445	5.434364085	5.278215751	5.380853418	5.312372814	5.174230161	5.056062341	5.154908222	5.335903214	5.279399492	5.403174751	5.553818157	5.313380019	5.235955222
Mm.10815	9.325632543	9.286959856	9.03545426	9.056366853	9.403218029	9.195168258	9.321240003	9.305379089	9.178540335	9.318760806	7.424920691	7.377474535	7.379745471	7.325582883	7.416220998	7.396190417	7.378743945	7.340071906	7.376435055	7.3956138	5.628083852	5.697594195	5.604498235	5.684131847	5.591366232	5.670036215	5.734946139	5.626430765	5.71039438	5.732843285	3.915376903	4.046262647	4.092744849	3.731982141	3.886156488	4.070956662	4.163945323	4.150946685	4.16851176	4.092881493	4.193592268	3.885884815	4.095572781	4.052040479	4.03666353	3.6337679	3.924857332	3.918541528	3.940844557
Mm.10826	6.913813798	7.537248768	7.396569483	7.388475244	7.14828928	7.044552701	7.045675494	6.900392078	7.008645032	6.917609602	6.572300526	6.475089542	6.578566089	6.60117074	6.561499263	6.486193897	6.512002563	6.534001672	6.521939124	6.534324121	4.370413678	4.439178759	4.453408235	4.52786482	4.437232551	4.500584074	4.478304459	4.568229867	4.49329489	4.408395864	4.149775185	4.454855963	4.761331245	4.480119479	4.515949224	4.745068244	4.813262369	4.910372116	4.441439595	4.366926312	4.019631171	4.497710169	4.794034467	4.534740059	4.458977638	4.650819249	4.839329056	4.965770074	4.397418974
Mm.108347	7.04090824	7.623022261	6.933947241	6.91205167	6.930611141	6.890850064	7.177033049	6.933153076	6.890346817	6.964381043	6.613283085	6.70001842	6.677197059	6.8138205	6.6295745	6.7377434	6.70568026	6.752683625	6.695751101	6.647167811	4.540251637	4.497330325	4.487863649	4.405794259	4.56423914	4.561539555	4.466070585	4.506142225	4.495692805	4.367522151	3.111035825	3.351813521	3.334118172	3.783645706	3.66723567	3.764473364	3.891461851	3.82685984	3.580969774	3.386351008	3.124438065	3.413368936	3.5344333	3.780574763	3.682058178	3.813485485	3.946640264	3.831836573	3.605985463
Mm.108491	7.154450173	7.144456043	7.094382201	7.195458735	7.074700894	7.113718146	7.38609627	7.208796312	7.0894529	7.017967933	6.944909206	6.920561313	6.923583277	7.007852738	6.906450083	6.954299569	6.982044986	6.909785806	6.871057967	6.948489445	4.370413678	4.488473866	4.41456335	4.360246972	4.361833717	4.456633191	4.589582654	4.476015697	4.33690136	4.411170528	4.536129665	4.862705062	5.043702371	4.793133627	4.536132067	4.938105777	5.119898135	4.925100329	5.0032411	4.431265294	4.554876682	4.832587356	5.03211684	4.864292119	4.801341381	4.959788308	5.355823906	5.047235012	4.942686598
Mm.108550	7.070844066	7.141976715	6.871229799	6.978357429	7.34522379	7.06539588	6.877830554	7.243846465	7.064777067	7.646894304	7.178540166	7.077037812	7.090731497	7.18036295	7.050973241	7.124715705	7.121226311	7.176594262	7.151770157	7.102233319	4.787293065	4.739088655	4.732269086	4.833452261	4.856977875	4.821757832	4.779753577	4.81467018	4.798154791	4.745925715	3.605537312	3.444671588	3.722700856	3.736093952	3.503980364	3.527726378	3.742217539	3.722613124	3.582159977	3.543337053	3.570007208	3.52546694	3.729176625	3.699038653	3.59060654	3.45558874	3.683933058	3.577241795	3.627005813
Mm.108602	9.091169935	8.633658042	8.899704854	8.870646201	9.150448741	8.753708241	9.124028465	8.971320017	8.861938546	9.049047907	6.708252337	6.813118057	6.707754025	6.761789958	6.718011226	6.765005197	6.722623799	6.647048152	6.641060825	6.6604789	4.653363317	4.702960405	4.722270024	4.678269698	4.712193261	4.650279132	4.616539308	4.602717688	4.643787065	4.652765179	4.707297271	4.367361717	4.728076971	3.91589843	4.591509903	4.574292124	4.756841106	4.341105405	4.440440573	4.369685005	4.858588227	4.473744385	4.674410717	4.307245404	4.685852271	4.292423132	4.993690232	4.600968439	4.44675789
Mm.108632	6.796110596	6.844535308	6.900190513	6.93994325	6.778870642	7.392943354	7.081434517	6.961398393	7.112221882	6.969470843	6.413400868	6.599095075	6.566182876	6.481163318	6.544880514	6.424123914	6.562419609	6.503781372	6.561091498	6.484457361	4.693473815	4.674527635	4.646470803	4.718995942	4.78381529	4.595857687	4.731158474	4.603812787	4.685475574	4.664706935	3.202243702	2.837190281	2.580312372	3.015118966	2.768345438	2.969101919	2.995515947	3.112989831	3.033380717	3.092944409	3.121008919	2.979279338	3.042620896	3.07289451	3.043114385	3.10793537	3.198350441	3.181663648	3.116019669
Mm.10865	8.351617747	6.911299084	6.90961914	7.423751753	7.165173737	7.414998442	7.271243315	6.914259339	7.79063439	6.985552748	7.302527428	7.528046257	6.958545185	7.128038535	7.106366194	7.15069576	7.111161658	7.08895468	7.134242416	6.99720677	4.835985449	4.847445603	4.540528692	4.555200819	4.52867736	4.628383057	4.527188726	4.499356334	4.619983134	4.454807906	3.900471019	3.687392231	3.496872329	3.733382748	3.30348051	3.902231158	2.75531562	3.477050685	3.598420844	3.642774264	3.916672064	3.701588661	3.807496373	3.988150896	3.59234012	3.906657552	3.588597761	3.567742467	3.76245551
Mm.108656	6.922990777	6.878896086	6.973860372	6.953043134	6.942920196	6.87376745	6.843209439	6.985972156	7.396078874	6.857391308	6.766410363	6.579072603	6.647740617	6.672853448	6.669135264	6.771123893	6.695069034	6.647048152	6.700902141	6.692249109	4.461598465	4.374098649	4.536309708	4.658917163	4.594108342	4.623166864	4.417136639	4.516925984	4.579157539	4.521509689	3.503917517	3.437823189	3.486213233	3.311159541	3.343575617	3.523676891	3.312740784	3.522141388	3.256293324	3.310793106	3.460438804	3.549089094	3.592078897	3.267999707	3.36691917	3.483693424	3.498957568	3.648711286	3.246289841
Mm.108695	11.4273567	11.3535845	11.48403223	11.50029904	11.43172716	11.46043256	11.39231713	11.42543202	11.35945024	11.34796105	8.867377472	8.89206228	8.790903539	8.79091653	8.837210774	8.9042929	8.860677489	8.729924047	8.722732341	8.811289261	7.701854545	7.555967566	7.674239461	7.605922532	7.547764732	7.673783199	7.580428171	7.574022201	7.586859728	7.583035119	6.261243242	6.21724122	6.052015242	6.413460376	6.151970722	5.914783048	5.938587178	6.039959458	6.117299934	6.181698639	6.211408498	6.329066992	6.321958155	6.143657758	6.183309349	6.408813254	6.134760985	6.227428883	6.250527645
Mm.108729	6.968576725	6.900325515	7.245273688	6.795383356	6.814272315	6.937588613	7.104800193	6.976737876	6.935828572	7.297781331	6.642184269	6.637076509	6.636699485	6.598598011	6.613883669	6.630689634	6.567694549	6.597283524	6.613825403	6.623393011	4.759624206	4.553826452	4.656500156	4.576025171	4.718889939	4.640071382	4.610316626	4.629097053	4.626530794	4.589621878	3.00391805	3.013550704	2.908904091	3.083229463	3.011759016	2.980496365	3.051354606	3.101852718	2.990444024	2.923187602	3.009111954	3.037972079	2.982538437	3.055561258	3.009827521	3.063428245	3.03698205	3.030480607	3.064612464
Mm.1090	10.6687337	10.46603286	10.64384149	10.52040198	10.61970221	10.52501328	10.5385277	10.34309818	10.495186	10.50803154	10.96910587	10.7925943	10.87302341	10.68513995	10.91099479	10.77853497	10.78608253	10.70987355	10.61946532	10.75334228	7.805923033	7.612324027	7.745703809	7.701252379	7.682294529	7.728481984	7.698786865	7.689252712	7.627946444	7.611058783	5.912470373	5.915241395	6.20933337	6.0777865	5.742270421	6.126317769	6.090096747	6.025555359	5.930782733	6.171659597	5.726444009	5.895317351	6.017965302	5.917050073	5.866568506	6.113431138	6.220317646	5.995490301	6.05880462
Mm.109074	10.26599833	10.05516389	10.07129502	10.17938457	10.22378263	10.09160838	10.27438738	9.781200612	10.09229399	10.25059183	8.417649977	8.581100906	8.669328615	8.494189952	8.578928381	8.341390508	8.419496708	8.366906784	8.467547938	8.394840516	5.658837419	5.74179173	5.881650293	5.788037624	5.566848281	5.648532334	5.672620208	5.521037267	5.786155405	5.494582677	5.308941899	5.312469812	5.190447691	5.169929488	5.230802089	5.078548555	5.098553389	5.134523351	5.198843655	5.172231041	5.244766736	5.042451723	5.172721257	5.117041763	5.230387889	5.241905569	5.202180253	5.242211081	5.347736263
Mm.10909	7.898945842	7.686544947	7.71752311	7.958842255	7.366617424	7.895029986	7.659560344	7.623048433	7.753199389	7.081150416	7.448927174	7.379463674	7.317483995	7.370257387	7.336391243	7.378740538	7.396860467	7.34251364	7.348664034	7.345217693	4.850786491	4.947052046	4.883847793	4.963500562	4.955529865	4.843638585	4.912771128	4.94061252	4.982240072	4.928912305	4.308449667	4.408733662	4.905057946	5.23453339	4.894107706	5.086991647	5.482235018	5.140474237	4.381600476	5.032055112	4.39990553	4.59426741	4.773486066	5.341540456	4.995243298	5.090244849	5.73618761	5.283631494	4.704641026
Mm.109093	7.161740314	6.823831255	6.894387197	7.192253018	7.348660892	7.290658378	6.959777207	7.06618122	7.166378631	6.840079851	6.64580315	6.725299843	6.587571113	6.683306978	6.617657996	6.672440705	6.642488346	6.666885411	6.631929478	6.679049147	4.567611143	4.511957937	4.539475258	4.586552042	4.56423914	4.503462159	4.530382634	4.556573759	4.543891472	4.557952584	5.500604005	5.617717193	5.742128338	5.947232876	5.745683217	5.725765577	5.895746724	5.664730245	5.650161053	5.657275075	5.473683013	5.624901545	5.724899701	5.824713414	5.700698834	5.834629855	5.952592229	5.794574269	5.662889689
Mm.109329	10.7124529	10.51280766	10.49254521	10.30742574	10.69761836	10.5495544	10.49642701	10.40867605	10.40532455	10.66039798	8.708762496	8.501665777	8.631450338	8.584369811	8.748079564	8.615305048	8.568346466	8.551102084	8.571335239	8.601456073	5.526755756	5.292518464	5.439256084	5.406225775	5.470539279	5.453756515	5.4128866	5.233030521	5.477412089	5.239157749	6.30316068	6.293768915	6.203659825	6.129266455	6.236567709	6.154214484	5.934211265	6.296784554	6.318065179	6.387885022	6.218458785	6.328998991	6.109271534	6.220803011	6.326647208	6.165661745	6.048109503	6.265449779	6.401447304
Mm.109341	8.944148957	8.908416163	8.864861937	9.166271792	8.899092727	9.028581705	9.01705875	8.912484951	8.964438753	8.994747853	7.936373003	7.925620946	7.96169435	7.922730992	7.886985987	7.963135975	8.006531045	7.961935019	8.028349856	8.012460373	5.110209303	5.128335359	5.072310927	5.076998594	5.160021149	5.138440287	5.054566506	5.001377581	5.115964765	5.098496778	5.017920264	4.530285765	4.530570578	4.568408039	4.677644753	4.467594089	5.061481293	4.453333955	4.091032655	4.580603258	5.078906878	4.480824211	4.409131655	4.618464663	4.594432663	4.457936552	5.156553267	4.504669699	4.219248772
Mm.10948	6.943519699	7.600954616	6.98065802	6.831557687	6.869198692	7.220201906	6.841658264	7.056176936	6.974800163	6.78894156	6.661597927	6.680540941	6.684301062	6.657682923	6.684002979	6.65102019	6.680095119	6.732448758	6.70849442	6.685984451	4.441173948	4.476570932	4.505298235	4.411055281	4.543513866	4.386296967	4.359142433	4.552664274	4.429362975	4.472136085	3.010947869	2.917669258	3.174955487	3.062946149	3.084969149	2.630522936	2.655300753	2.850427737	2.84316431	2.913183219	3.066258849	2.993927403	3.009607653	2.989061031	2.99369754	2.910252362	2.923394306	2.75538308	3.023340447
Mm.10976	10.05519819	9.763642295	9.708551734	9.841415457	9.795661101	9.719964142	9.780803459	9.821624359	9.715738096	9.773226434	7.689533101	7.775632188	7.769140363	7.734499577	7.809502045	7.796708898	7.8071498	7.730564514	7.581392724	7.840681924	5.562537305	5.600498887	5.567772796	5.50913307	5.563925087	5.46300871	5.433406626	5.580229865	5.553177482	5.534233853	4.538012369	4.461473241	4.329275394	4.477072341	4.471967789	4.277213999	4.342387155	4.150064989	4.384367901	4.429795548	4.460203888	4.538243135	4.279042663	4.30900808	4.350435686	4.343656212	4.326892616	4.110426458	4.392504948
Mm.109823	9.709041365	10.05952165	10.00792663	10.0745488	9.796504708	10.01992485	9.852007691	9.663087216	10.14719826	9.867399202	9.097757003	9.01271995	9.052256547	9.004132539	9.151442114	9.147467013	9.106074732	9.096363053	9.087326762	9.081507276	6.237051039	6.036638128	6.076944608	6.088521531	6.110553391	6.149895884	6.137109928	6.07409844	6.166432887	6.081926685	5.845177636	5.944167314	5.721354157	5.722760868	5.849274241	5.766222123	5.91212793	6.100080916	5.884079769	5.950700348	5.985474125	5.90842614	5.933277439	6.087703996	5.883846617	5.692080341	5.767859868	5.863864542	5.833736493
Mm.10984	9.11057129	7.85490912	7.864378186	7.716769936	7.738902069	7.728055665	7.723254784	7.545704608	7.851620381	8.021827504	7.359651109	7.448053291	7.028792824	7.077166012	6.920980214	7.082442725	7.081389077	7.141623076	7.158968445	7.017424987	5.241225687	5.251356856	4.753665605	4.881769855	4.818539887	4.818069979	4.807963616	4.879892201	4.675149832	4.844499355	3.543681834	3.186942378	3.410975993	3.155295415	3.249677429	3.074964793	3.424789869	3.069691482	3.203133861	3.263581171	3.508672465	3.267436858	3.347942189	3.12874797	3.342253579	3.321181068	3.737270213	2.989345845	3.2649958
Mm.109840	9.795012478	9.181037429	9.328433953	9.36980419	9.802224596	9.371714629	9.726633751	9.477317742	9.241361559	9.701280581	9.059164042	9.102520132	9.285185109	9.117199364	9.237368433	9.0655442	8.981049557	9.053304415	9.086647571	9.14990528	6.219105648	6.296018676	6.282092936	6.392753717	6.317138945	6.108519657	6.071991233	6.231031751	6.232927758	6.320578954	5.808196391	5.725941224	5.714932008	5.884426471	5.781915652	5.590881103	5.697527894	5.746082687	5.694062736	5.700310429	5.771412416	5.652865157	5.638048911	5.641739107	5.577106653	5.788313782	5.712722332	5.7570659	5.763605392
Mm.10987	9.881373976	9.479333044	9.385771126	9.422604801	9.679370836	9.474976864	9.874818332	9.670738896	9.449857164	9.868173472	8.032993426	8.027998976	8.049809843	8.054347985	8.044451059	8.068098992	8.014821609	7.984949053	8.055949797	8.067576109	5.102258147	5.146351456	5.080524278	5.078936169	5.081711803	5.10754402	5.14669748	5.09887712	5.110240293	5.065451411	4.592964775	4.507817481	4.378548756	4.690078456	4.562754924	4.617339408	4.559394381	4.64179075	4.699629515	4.804069143	4.638589042	4.632975331	4.236397021	4.596786264	4.59616289	4.624822658	4.527556191	4.575740642	4.531959946
Mm.109930	7.559716159	7.432930471	7.496149696	7.194529548	7.692838036	7.436195751	7.647613431	7.59750798	7.502201508	7.668508891	8.104242561	8.014366841	8.034371789	7.999142451	8.154279553	8.123372611	8.0725371	8.024027514	8.033566688	8.074600283	4.794855502	4.88980243	4.831363665	4.845090054	4.802774995	4.879196735	4.966544983	4.776988006	4.835527051	4.846957855	4.286794995	4.372531711	4.487542594	4.578758183	4.329394167	4.52312559	4.507866278	4.430103949	4.423570617	4.602434115	4.400346783	4.488367771	4.55025878	4.62914529	4.472240498	4.548156226	4.638306945	4.574332717	4.517082079
Mm.11	6.834603614	7.098361829	6.779898218	7.15932424	7.138821669	6.76454744	6.929732046	7.007992744	6.775562057	6.974920758	6.87783655	6.909085368	6.977424567	6.915192628	6.890785139	6.86976087	6.842091068	6.861789611	7.011931376	6.865520946	4.834494716	5.125669696	4.859938415	5.03262575	4.912295359	5.079789723	4.99152947	4.809414214	4.955752525	4.975796818	4.333683806	4.945526967	4.672786547	4.80763087	4.559733712	4.795474337	4.688154028	5.033273764	4.629576959	4.639713097	4.417112769	4.933803053	4.792854911	4.925456428	4.607788704	4.739906172	4.888277647	5.196715079	4.712631927
Mm.1100	9.662955524	9.89806753	9.922065914	10.13582853	10.10618743	9.821227056	10.15509494	10.02692585	9.860843702	10.15354752	9.080702493	9.063808043	9.073053039	9.113782869	9.180469971	9.053683512	8.98538916	9.005090785	8.930911715	9.213928465	5.297804818	5.08620067	5.09439973	5.137259421	5.265250016	5.228421109	5.251721112	5.082980831	5.049906369	5.275168676	4.748214474	4.677493063	4.754637528	4.623925652	4.819672552	4.612313052	4.628167419	4.730847572	4.656945318	4.711805857	4.506054529	4.603229917	4.676369568	4.531649886	4.508674868	4.48600911	4.556297124	4.670669473	4.634934609
Mm.110220	9.941465242	9.852095347	9.750377231	9.790829718	9.736698475	9.928695639	9.812553421	9.902367384	9.786162412	9.6577955	8.231565312	8.290383692	8.188180665	8.207205586	8.11889337	8.163953081	8.229011431	8.23824292	8.171753987	8.201425988	6.064023544	6.131252708	6.051777916	5.962573743	6.1015373	6.019377664	6.029493028	6.132094018	5.945265363	6.130658203	5.810734139	6.022936135	5.799443542	6.050224936	5.927772253	5.875177531	5.741084064	5.808839995	5.744838673	5.92028701	5.570084025	5.928823038	5.688825368	6.002889208	5.87775074	5.962599342	5.944763225	6.106979266	5.91728809
Mm.1104	12.40082601	12.3983438	12.35333164	12.45765465	12.34974349	12.44336798	12.52069419	12.52621226	12.44488235	12.42969094	11.81532813	11.8039623	11.8775918	11.77409083	11.90221902	11.89799039	11.90825994	11.80260334	11.85013136	11.91819286	5.81275783	5.832019582	5.858965627	5.791795603	5.856374806	5.84456986	5.808526949	5.892374839	5.782109491	5.891431188	5.24192083	5.520355363	5.325645644	5.064471739	5.213442838	5.202732863	5.090164907	5.177095741	5.29896047	5.273515153	5.255868974	5.074187472	5.126588113	5.086050584	5.313954055	5.00642894	5.025089233	5.290045181	5.162056528
Mm.110444	6.871308626	7.200287317	6.749053992	6.842497675	6.869742072	6.809872999	6.895877458	6.833609833	6.795046091	7.038946198	6.896521569	6.931443676	6.925411279	6.972235682	6.874025151	6.873131916	6.788309091	6.971221628	6.963707519	6.896327855	4.455144148	4.495941232	4.266932915	4.482622548	4.536025265	4.485998951	4.484352484	4.461888202	4.509231149	4.509568588	3.375678022	3.110851091	3.233842696	3.152203595	3.162453474	3.295032073	3.478654182	3.088306931	3.145940434	3.143553247	3.458031911	3.342621521	3.287336281	3.210894039	3.208934511	3.394007965	3.551880863	3.181733965	3.116074717
Mm.110594	7.540501672	8.05958898	7.534113734	7.513598935	7.536653732	6.968164787	7.426942804	7.599471475	7.012543812	7.517673881	7.443956754	7.418601036	7.44045361	7.510720362	7.538984215	7.459123573	7.431659995	7.420745334	7.40896989	7.37543037	4.776361648	4.863465867	4.820604163	4.788823329	4.93191449	4.744089659	4.779753577	4.792431906	4.76403397	4.598177668	5.177638459	4.900050908	5.087904309	4.85723099	4.999577049	4.929500005	5.023477035	4.827158463	4.699966927	4.827349656	5.300267732	4.891017472	5.016482913	4.982218342	4.956352487	4.85530601	5.054317421	4.744387548	4.610587773
Mm.110730	7.003358403	6.760401315	6.919223176	6.949220273	6.844142951	7.002430774	7.536659266	7.56735101	6.96957613	6.872964761	7.135850475	7.150600838	7.042603114	7.137819111	7.003040374	7.027165008	7.027878819	6.99834133	7.121632501	7.017950152	4.46463522	4.598172927	4.625014202	4.65241435	4.543513866	4.472429365	4.523986815	4.694323983	4.509987859	4.710391708	3.553354713	3.690451459	3.510121831	3.604173171	3.532326123	3.660513161	3.718409982	3.617557737	3.498144987	3.418456242	3.553497204	3.61207892	3.477526216	3.523271304	3.480294107	3.608589705	3.704354287	3.613270334	3.550072032
Mm.1109	8.645482293	8.386157251	8.385711274	8.540185381	8.560217029	8.468440921	8.355553995	8.462792565	8.364666881	8.580983827	9.02892443	9.035999148	8.944595421	8.954113488	8.998806248	9.029478789	8.880718676	8.832441642	8.821236299	8.892829183	5.639373849	5.642048027	5.6278815	5.667232008	5.513433177	5.720635561	5.420054543	5.516130129	5.584180735	5.612092036	5.602733566	5.890508741	5.690097056	5.795493235	5.840142995	5.575711413	5.578361122	5.47671637	5.699394104	5.687913846	5.499170297	5.78163278	5.411333871	5.624289571	5.667996818	5.764650006	5.769504608	5.59814683	5.655276674
Mm.111026	6.820003424	6.965096391	6.754684195	7.1531934	7.059971632	6.797656722	6.990294499	6.897424056	6.829699225	6.94882638	7.031522647	7.049304981	6.922993719	7.134802806	7.086426999	6.953466759	7.022223715	7.057639169	6.963707519	7.000554254	4.56947626	4.664277363	4.564518654	4.583107168	4.542284083	4.549579962	4.43783855	4.595012195	4.419249599	4.486622268	3.070839255	2.83305112	2.658133346	2.663891046	2.703052984	2.578378916	2.746976137	2.816946397	2.453817512	2.676032857	3.271927273	2.997934335	2.837762813	2.748259471	2.832851254	2.810681682	2.976728849	2.979127183	2.895727935
Mm.11112	10.20721946	9.915167353	9.980775053	9.907776711	10.21246676	9.983273035	10.28423745	10.0396346	9.928918658	10.30640201	9.465789214	9.520583905	9.51273848	9.551448784	9.519341984	9.597377979	9.575398679	9.575213352	9.561119917	9.565345862	6.417515961	6.362470758	6.378530215	6.360817186	6.314112456	6.470795957	6.413040212	6.308913914	6.428551393	6.4158178	5.288667799	5.109307682	5.257371923	5.1642791	5.248257543	5.062339711	5.282174163	4.945266889	5.242813382	5.190740561	5.253406874	5.139162632	5.121922891	4.988190264	5.136863865	5.151693959	5.283127326	4.959955789	5.174960517
Mm.11132	8.780799219	8.554684409	8.626532118	8.682037281	8.781315077	8.64216083	8.806470438	8.439767849	8.454359579	8.924768522	8.224303118	8.246155946	8.167081841	8.259905099	8.21231812	8.276728418	8.173615094	8.144347672	8.234389565	8.214523119	5.48604712	5.409583438	5.527101165	5.416182405	5.546706009	5.498956841	5.338221483	5.464587405	5.474337764	5.321378733	4.42634739	4.597648315	4.704835445	4.633177466	4.576827106	4.619087921	4.716994025	4.6834976	4.581195115	4.493290762	4.374427116	4.625034871	4.588568871	4.538147062	4.491175761	4.612283974	4.766971358	4.707565657	4.539810497
Mm.111346	7.158877901	7.295632011	7.012721546	7.262191155	7.176117931	6.949342246	6.8730227	7.330431529	7.044559192	6.797104625	6.738853116	6.762011399	6.704874159	6.714478004	6.765591464	6.693291517	6.746649597	6.706246662	6.753843654	6.694408466	4.590727276	4.641765055	4.677017176	4.663232992	4.711088874	4.594074869	4.648991612	4.534258564	4.588099475	4.582485973	2.996718111	2.872202348	3.055421869	3.018403748	2.886746988	2.939326514	2.943469943	3.156015624	3.183319073	3.037246961	2.87555404	2.854785523	2.929307753	2.892329794	2.857627633	2.909927618	2.783482447	2.82635671	2.952514805
Mm.1116	8.937851882	8.745948167	8.81231847	8.749741346	8.959560691	8.879159314	8.987182608	8.454555606	8.746989104	9.140773132	8.322088635	8.349250854	8.361199994	8.39788069	8.344590979	8.395473813	8.403656477	8.343622592	8.404770198	8.383729211	5.19029528	5.21697389	5.213006968	5.341290264	5.225777751	5.248024368	5.29284737	5.196029789	5.286604762	5.271250832	4.303348181	4.381864506	4.384020879	4.171888093	4.44965338	4.456899269	4.474551879	4.388593206	4.16016716	4.116489501	3.977368335	4.022179368	4.298248632	4.438080568	4.438518853	4.160185496	4.523316804	4.50836323	4.46518211
Mm.1121	10.66328676	10.68693928	10.72455674	10.7653693	10.71406391	10.86203765	10.80246465	10.8644798	10.6377361	10.67954013	8.016493101	8.036751133	8.002038699	8.041656454	8.138123958	8.065670206	8.097963631	7.923771867	8.040834717	8.118724624	6.915932583	6.959149163	7.031634711	7.060378207	6.901384537	6.970184183	7.058537978	6.865124756	6.957563831	6.881630042	5.806435226	6.173929473	5.845725668	6.317248905	6.137768155	6.123124984	6.162250846	5.976861179	6.067066329	6.034604606	5.816546529	6.240504418	5.701679692	6.204818538	6.120380727	6.23850748	6.354072454	6.301198253	6.183055667
Mm.11223	6.975325913	6.995554483	7.371358396	6.910333502	7.210730977	6.949021183	7.421220047	7.360386198	7.103020027	6.975272446	7.089942183	7.135485894	7.097155163	7.210071307	6.971078943	7.159874172	7.133636029	7.219476949	7.206249034	7.136364024	4.759769043	4.770873084	4.718695696	4.82128073	4.771665264	4.8479648	4.783209887	4.870943681	4.859081578	4.83961975	3.98491565	3.967777122	3.914376519	3.677832653	3.870375462	3.929827552	3.864235319	3.848584738	3.880569685	3.948547433	4.039517186	3.939339965	3.96023967	3.904360926	3.961833807	3.821749943	3.814900131	3.894714722	3.951389094
Mm.1123	6.915848292	7.2142232	7.446877829	7.512044577	6.961082792	7.120446388	7.071196243	7.223362595	7.171355379	6.908860315	7.08016312	6.994913577	6.953502249	7.007216928	6.946078549	7.122674373	6.997519101	7.038401999	7.044351707	6.995956709	4.475710548	4.43301504	4.608172214	4.477641646	4.498478359	4.530957012	4.472757711	4.502074962	4.40393693	4.45346553	4.889281444	5.077337966	5.261336907	5.300908092	5.102516455	5.437038506	5.441035739	5.421077148	5.246295389	5.138770371	5.013945142	5.192059558	5.230185467	5.488571499	5.120572057	5.440087152	5.628324596	5.585364376	5.240496817
Mm.11233	8.66050132	8.635893299	8.847669169	8.610116693	8.565785273	8.53958102	8.513867887	8.351588313	8.801689638	8.599254263	8.272048741	8.274572582	8.338386724	8.306971978	8.360810947	8.349794148	8.306733556	8.378756113	8.299038523	8.331907116	4.62188689	4.639477668	4.536182928	4.584827485	4.692162066	4.69149526	4.556369989	4.642445973	4.549317884	4.552097632	4.829955905	4.804504437	4.735979535	4.559118772	4.784952331	4.9150253	4.472977365	4.9251078	4.808323408	4.81815855	4.880733342	4.865358722	4.697710754	4.770501344	4.869695543	4.757519149	4.41249662	4.948987261	4.979662236
Mm.112632	9.093399798	8.940870241	9.04214131	9.080728487	9.178763084	9.190333702	8.963951418	9.324463572	9.099385901	9.459725082	11.21572085	11.26861481	11.29783119	11.1966593	11.26597662	11.33505765	11.34573836	11.22427091	11.27105076	11.28444166	6.581983645	6.619104589	6.519143459	6.638729472	6.565287849	6.668110469	6.610189717	6.609448764	6.611992516	6.590944202	5.019356777	5.044868809	5.07572785	5.333858612	5.173488328	5.242557224	5.247171128	5.287844775	5.245810909	5.20314644	5.267772155	5.117165357	5.144267983	5.298847944	5.256943154	5.33550521	5.257170876	5.256085293	5.143410681
Mm.112701	8.383560252	7.837806684	7.883420603	8.00615712	8.260062193	8.441617861	8.411242977	8.148102208	7.878740837	8.453487657	7.622520712	7.672072907	7.69054792	7.591316015	7.686879558	7.683765032	7.694290722	7.705419445	7.587880341	7.767326845	4.960682146	5.002678506	4.930194329	4.923812418	5.016964666	4.933185721	4.964669089	5.004407104	5.004226333	5.116238707	4.266540155	4.116147153	4.357579626	4.052126817	4.322362288	4.056099454	4.044798737	3.947239981	4.153238085	4.200233137	4.122915932	4.048203183	4.331263667	3.88103615	4.242955836	4.1841068	4.119376754	4.017319168	4.091962237
Mm.11285	9.029397314	8.628478322	8.731261893	8.446093768	8.909322638	8.638475908	8.857421274	8.608823787	8.79542809	9.117217715	8.109679155	8.130994709	8.120975971	8.02641483	8.173117584	8.228034388	8.180771196	8.078011277	8.162269165	8.173762897	5.274140283	5.302774648	5.291963139	5.257540686	5.224183332	5.292517386	5.241531144	5.174559972	5.23387007	5.288209343	5.382560963	5.126849327	5.18129549	4.862579405	5.223031236	5.130723654	5.021976535	5.055828622	5.221410964	5.179771797	5.313859441	5.149649381	5.279649551	4.649690389	5.263978779	5.274939238	5.229187208	5.224462213	5.243651408
Mm.112933	7.318694348	7.161909766	7.358637855	7.510556532	7.049904609	7.714394221	6.988729178	7.653514083	7.2871132	7.382678392	6.848959445	6.831655787	6.799278458	6.83415009	6.781676927	6.824137309	6.781490158	6.803007099	6.818593802	6.8056554	4.66557988	4.670269823	4.690590377	4.692037245	4.641252605	4.583729134	4.685398213	4.587092674	4.692538749	4.667212863	3.516533642	3.341852509	3.30101926	3.350091393	3.415862346	3.162587882	3.503569854	3.166627947	3.307041134	3.377634758	3.610080016	3.422419703	3.27079985	3.266804554	3.277041668	3.164010893	3.530848586	3.020385466	3.25038053
Mm.112977	8.41703321	8.763231416	8.620922532	8.778680322	8.523765228	8.717559891	8.676269522	8.657678341	8.653279116	8.603319764	7.496436863	7.514858157	7.520283302	7.525613785	7.487596185	7.509066769	7.487058488	7.481545224	7.536559425	7.492096052	5.001181065	4.865752933	4.971271662	4.967197066	4.979501389	4.90514342	4.951827157	4.921458626	4.997784391	4.951763192	3.953377365	3.941091557	3.955362202	3.965821925	3.894847135	3.876318918	3.777950561	3.603251819	3.808722488	3.85098458	4.101882684	3.932183181	4.015245014	3.748772788	3.97123392	4.058244309	3.78722821	3.729617498	3.919514367
Mm.1131	12.69386507	12.61504121	12.45587907	12.71460498	12.57737479	12.65631501	12.48306068	12.49632503	12.5201102	12.09993361	10.83082134	10.86273184	10.839558	10.75553139	10.90466279	10.95693352	10.8820505	10.76191396	10.84785291	10.93173494	6.863976882	6.750131844	6.726012325	6.792719313	6.671238151	7.005125251	6.911548317	6.431481291	6.805841689	6.747588098	7.851579389	8.036895159	7.970873785	8.185885609	8.276019659	7.540651364	7.795441481	7.828491825	8.144161612	8.012045198	7.944387645	8.241451176	7.937440082	7.979162953	8.014583312	7.874617378	8.004916544	8.027712143	8.218593874
Mm.11311	10.85057799	10.99670465	10.9757006	11.13873202	10.88045496	10.97074812	11.17089536	11.04188444	11.03301489	10.83303344	9.436964673	9.376333945	9.349368503	9.207987796	9.519054072	9.435390198	9.385651312	9.245796205	9.328706066	9.302653619	7.37564997	7.281140175	7.274475951	7.155062785	7.182189757	7.25294067	7.268264881	7.030969469	7.266048062	7.063996233	4.548856508	4.608914739	4.562546168	4.069803258	4.548502748	4.590428379	4.488224291	4.631810473	4.601497556	4.6474875	4.693965075	4.344984258	4.639504505	4.579922401	4.610199922	4.007002877	4.431834055	4.629691316	4.592254508
Mm.113205	9.543341126	9.702932296	9.744254336	9.560305701	9.55628061	9.691679228	9.521280563	9.563974999	9.555353491	9.474739356	7.696986862	7.637933611	7.687816369	7.757585912	7.684316137	7.73907333	7.7271124	7.746882491	7.744137163	7.715499444	5.187189888	5.190276401	5.174258225	5.118239856	5.092124756	5.132508343	5.05641148	5.138571159	5.107218849	5.127198904	4.148417833	4.181428763	4.218455896	4.397029317	4.452031201	4.338113385	4.439295064	4.448854207	4.431739188	4.411517835	4.134922031	4.074875084	4.197016684	4.273082944	4.2814521	4.235996109	4.415828053	4.415059678	4.21491984
Mm.113311	7.084524073	7.130194349	6.670555347	7.009161632	6.986065893	7.042393504	6.881150196	6.91726545	6.937776498	6.931392066	6.740431338	6.616781613	6.688753132	6.665963635	6.646573817	6.604019337	6.644489742	6.694601815	6.691029059	6.654459022	4.586138236	4.582681362	4.55101516	4.498702804	4.596467179	4.55419324	4.631469747	4.552664274	4.454318505	4.427700658	3.361426259	3.459687336	3.513673923	3.703173924	3.493462043	3.836063546	4.119737359	3.921099882	3.712315734	3.697493135	3.303111686	3.549089094	3.64775313	3.949942334	3.472222358	3.790735885	4.203695711	4.101104195	3.686965587
Mm.11337	10.39712537	10.35792952	10.263675	10.42055825	10.38978809	10.3006628	10.40216332	10.34913963	10.22544718	10.39420184	9.667533601	9.51918211	9.572872945	9.526273558	9.691446625	9.577971002	9.56526389	9.548675953	9.463413842	9.533349688	7.579274657	7.3664868	7.436614789	7.462105879	7.420071905	7.455550102	7.359369543	7.313795982	7.440501274	7.392043668	6.166536311	6.155146786	6.095295004	6.296238757	6.225894867	5.929170368	5.925879586	6.046136244	6.074485177	6.155460896	6.022524863	6.061556649	6.017226791	6.095982272	6.009983248	6.113451725	5.953568163	6.053488161	6.032761169
Mm.1135	6.891146974	7.025373647	6.781214866	7.267408614	6.897756533	6.955681581	7.467131087	6.946015762	6.620359358	6.755812808	7.181159309	7.013438677	7.116952406	7.107744158	7.060110797	7.151154344	7.153560298	7.158486026	7.186589195	7.08974032	4.485127059	4.54101798	4.54520422	4.488764044	4.591982452	4.543624136	4.555774096	4.42938891	4.590817039	4.604594202	3.495381971	3.923121364	4.21727134	4.576131961	3.964697738	4.472799316	4.561143067	4.637037138	4.144277876	4.184281508	3.68760021	4.013292322	4.23062498	4.634708647	3.988597514	4.394896405	4.676876422	4.761365093	4.175202774
Mm.113590	7.086520201	7.146520739	7.082262329	7.033197943	6.921934438	7.011301324	6.914291756	6.949302887	6.987104847	7.216532811	7.308697662	7.363188069	7.271891574	7.241245332	7.21267002	7.296903593	7.232166027	7.32545345	7.29405971	7.256808392	4.479714915	4.409123322	4.37099308	4.420213477	4.468862364	4.500584074	4.363968305	4.548742644	4.570151025	4.269874511	3.589995441	3.862759421	3.871214615	3.800673151	3.968830192	3.975474261	3.955103411	3.882779098	4.038476137	3.940653271	3.781882992	3.991698778	3.792834485	3.895314384	3.984083812	3.966271294	4.001690775	3.958999704	4.000405533
Mm.1137	7.533734465	7.685216216	7.711239536	7.125140167	7.396858461	7.79301205	7.757450136	7.8461271	7.455735541	8.129776664	7.573972955	7.648079552	7.672625306	7.67816446	7.628981687	7.827320156	7.650537347	7.760674333	7.724373441	7.812274343	4.539297566	4.528337428	4.368598492	4.472636387	4.502292148	4.501544147	4.555649085	4.432358757	4.546196729	4.486622268	5.031946374	4.880176869	5.436097759	5.453169615	4.969373308	5.534145928	4.672030843	5.242726615	5.133773919	5.23913925	5.288559441	5.143097493	5.352174659	5.490582303	5.280269451	5.484424415	4.443477017	5.211295349	5.160298456
Mm.113787	9.112371774	9.230516037	8.86723002	8.850594122	9.109845746	8.903009546	9.138415025	9.002675117	8.717488599	9.04301686	7.916084128	7.866584044	7.850847332	7.963500138	7.871964252	7.86640229	7.887314738	7.815801583	7.770202442	7.857784436	5.974899947	5.834679452	5.891081462	6.129710465	5.929019403	5.86691711	5.832016531	5.869613627	5.943687288	5.940169275	5.212425092	5.116366256	5.321757676	5.33913339	5.253111821	4.951760394	4.931420006	4.880758076	5.051923615	5.11012166	5.041999575	5.204772757	5.17160536	5.267733147	5.166030076	5.159486309	5.301072574	5.08309974	5.32338761
Mm.113942	10.69871778	10.85375588	10.90101534	10.91754698	10.64829643	10.98986987	11.10373025	10.94653332	10.85394162	10.62466361	7.702178219	7.660620838	7.665038761	7.695033958	7.759431124	7.763413917	7.689146679	7.631856042	7.626608536	7.677834379	7.693960566	7.522286519	7.724170881	7.570687258	7.611489979	7.697193786	7.655437337	7.368159797	7.734293525	7.48583022	6.039974806	6.115020812	6.003685834	5.980177998	6.03387221	5.986907173	5.6138013	5.647836541	5.899065634	6.057547737	5.799353861	6.057488498	5.760275817	5.673836542	6.060941337	5.947275227	5.859257214	5.888623793	6.009920133
Mm.114054	7.413893071	7.491779754	7.820457978	7.657571531	7.29212912	7.616275595	7.53523388	7.388558445	7.94441741	7.892206026	7.803610637	7.743705911	7.834360398	7.859584824	7.820259147	7.809143833	7.85323717	7.830667705	7.848635356	7.890033594	5.426012009	5.403528214	5.445579546	5.477491137	5.473583523	5.442966277	5.377200291	5.453083559	5.472780762	5.454969972	4.525769264	4.297320462	4.343819832	4.388427018	4.250827002	4.311587933	4.437884708	4.191727715	4.001058008	4.266255371	4.411840897	4.432172526	4.236556404	4.303529395	4.228443696	4.412777905	4.616161225	4.271319864	4.326824261
Mm.11434	8.483362197	8.055617429	7.817079123	8.108452956	8.292623838	8.105755912	8.366157644	8.022302691	7.877169173	8.425272101	7.164985296	7.087486673	7.098366505	7.141338002	7.124990736	7.128208668	7.133406155	7.114049461	7.17872239	7.099334715	4.812657783	4.824481855	4.858326352	4.956009643	4.910494614	4.917733918	4.82473003	4.912108201	4.963846217	4.841574101	3.492251971	3.546099946	3.473446961	3.573982156	3.498712777	3.497001084	3.701628747	3.745982053	3.703937955	3.652063294	3.53982677	3.6693751	3.491122715	3.450379983	3.424710154	3.372594119	3.456920605	3.489940977	3.57203585
Mm.114383	8.505969815	8.496553096	8.580609031	8.134398431	8.622149943	8.500980067	8.169691028	8.319691825	8.823469437	8.69981144	8.815246724	8.880092365	8.85567823	8.831897218	8.853010661	8.834946964	8.866865527	8.91013044	8.874470624	8.768257877	5.217116748	5.309263149	5.276486883	5.232607141	5.174773214	5.146776894	5.191172435	5.24194185	5.204721289	5.197352284	4.395136927	4.399741804	4.443811748	4.398332451	4.393609728	4.423230764	4.550341276	4.586252172	4.428622593	4.386727985	4.502795261	4.454833426	4.538902447	4.539733556	4.471463117	4.354388548	4.475956601	4.492592215	4.425570132
Mm.1149	9.2542631	9.123998199	8.988711247	9.059017171	9.268731519	9.02817332	9.60309313	8.976505179	9.057102619	8.920553352	7.064994048	7.154036518	7.212195739	7.111066206	7.142619367	7.027745254	7.070227352	7.120062794	7.15631722	7.078754564	6.866582397	6.85940162	6.863006227	6.720276846	6.695137521	6.808101532	6.681926163	6.794559607	6.79342252	6.608553494	4.102111094	4.074948567	4.223305629	4.776567801	4.044385289	4.097123963	3.766601999	3.827886983	4.179139899	4.165029209	3.623260821	4.036782837	3.872568402	4.161247377	4.034894288	4.60780347	4.240974032	3.94671358	4.209443964
Mm.1151	7.354826716	7.347730088	7.32472729	7.281906631	7.009849666	7.39782443	7.373916266	7.23873301	7.169617278	7.223524854	6.77695744	6.731027189	6.773328027	6.743130542	6.679424468	6.695704786	6.737315171	6.740266282	6.725770927	6.75567832	4.888212861	5.151304804	4.875475205	4.965876769	4.969522109	4.994386419	5.051862648	4.877102557	4.955394336	5.09732352	2.994068112	3.153849533	3.335142261	3.514918949	3.155047878	3.335565407	3.412173256	3.384255698	3.236528156	3.380480477	3.099631913	3.195951218	3.387417999	3.535037501	3.223381517	3.28723593	3.407873897	3.334557931	3.310028886
Mm.11535	7.387700973	7.010800454	6.978384801	7.03582306	7.419840759	7.359931893	7.356919453	7.200199714	7.280216769	7.344018598	10.27343473	10.32189859	10.35370577	10.29961596	10.48418067	10.39490687	10.32265739	10.29335537	10.2557024	10.44876593	5.561649369	5.459241877	5.478554733	5.544198247	5.43491181	5.512872449	5.440020267	5.229971852	5.434600811	5.43885894	7.009690573	6.866807735	6.699882104	6.667084481	6.943578469	6.76207698	6.811502329	6.810402378	6.81621685	6.919791977	6.949394282	7.027041388	6.897358172	6.739878734	6.877889612	6.588179269	6.666238204	6.649915404	6.794949799
Mm.11545	9.944342079	9.965590474	9.683252967	9.879003431	9.845194123	9.691139413	9.91261633	9.851901857	9.731556465	9.936136915	9.033475369	9.084370452	8.988392531	9.022549009	8.979643239	9.02164706	9.043466171	9.046344669	9.054162269	9.200291055	6.335630739	6.354917317	6.235359246	6.242854083	6.267832707	6.273368375	6.247212927	6.296809755	6.339974479	6.336277883	4.660494834	4.642429474	4.715569132	4.672364399	4.73934089	4.736514265	5.059373959	4.964654452	4.737981037	4.789656381	4.459123267	4.619070506	4.780149156	4.87516068	4.669969479	4.312314605	4.948353306	4.934260852	4.740027357
Mm.116	7.112533633	7.516611182	7.416713829	6.985785958	6.751652682	7.540568319	7.429433451	7.070162609	7.1273174	7.031628615	7.264194317	7.13692299	7.185065085	7.181313149	7.066743495	7.224784305	7.239228008	7.259476563	7.193761302	7.257858965	4.732394487	4.674527635	4.74390733	4.680343128	4.741768164	4.72102817	4.74817534	4.637179882	4.74561374	4.749103426	3.761526758	3.817385203	3.895411463	3.867953449	3.940922262	3.769446102	4.095645553	3.799653516	3.630893682	3.791972136	3.70076917	3.832540992	3.791189386	3.870683767	3.860039745	3.707708934	4.072963327	3.850557401	3.641889045
Mm.116418	10.95446869	10.97204111	10.89739657	10.91177733	10.96654425	10.81655061	10.96427344	10.90742465	10.95838275	10.95368923	9.12868183	9.150185983	9.179456424	9.199907041	9.218008264	9.244823342	9.112020955	9.117921121	9.100188035	9.247524091	5.897544256	5.803360157	5.734593167	5.802321005	5.870716093	5.889958632	5.833943701	5.890302516	5.767923278	5.845370978	6.127767414	6.23245708	5.855989943	6.219487312	6.23415409	6.068505962	6.079625062	6.188753319	6.186698186	6.155225478	6.202306059	6.279632502	5.769417581	6.318077898	6.124547886	6.149884523	6.088697864	6.034476999	6.149457599
Mm.116682	6.855543845	6.853858098	6.812504138	6.968654979	6.886151617	7.104157417	7.140256332	6.974376671	7.306702522	7.064730674	6.888875142	6.885255617	6.821510448	6.897822355	6.840475331	6.832652423	6.903752102	6.86845027	6.943274539	6.747215997	4.617013102	4.743109286	4.586029377	4.577344451	4.646117431	4.525316577	4.686105952	4.561767603	4.682387193	4.784524902	4.191035135	4.285015334	4.341595538	4.758359287	4.664197183	4.710283317	4.843877473	4.562726921	4.54539984	4.647529062	4.281165196	4.320684407	4.188912861	4.860968942	4.642487144	4.598367645	4.964311034	4.700697239	4.49373551
Mm.116687	7.103204475	6.994085658	7.377389049	7.025112675	6.837039097	7.427183421	7.381640199	7.760117251	7.143684025	7.059405596	7.097124011	7.08777562	7.059877399	7.142692286	7.104960605	7.076765242	7.067873976	7.090250983	7.123317251	7.05455522	4.584260859	4.707715627	4.59842122	4.623913124	4.711315415	4.69117669	4.586442903	4.653439271	4.703764493	4.676932422	3.1628567	2.473447614	2.981198123	3.055373174	3.199242966	2.997886967	3.193294442	3.06177044	2.899432256	3.162330167	3.221886808	2.861893827	2.931720351	3.187157242	3.004525094	2.880717798	3.120997928	2.860554739	3.147726252
Mm.116705	7.039016497	6.903097383	7.289069956	6.871038921	7.141752712	6.933034414	6.944921908	6.952541949	7.19445507	7.035448979	6.782289286	6.750236071	6.707550112	6.779505488	6.718598018	6.725470542	6.735775771	6.72804077	6.690397083	6.733968199	4.289028571	4.36330845	4.308634657	4.443482179	4.33911036	4.303360383	4.462714266	4.325222321	4.344955438	4.441322884	2.467292938	2.638428949	2.499517634	2.533828835	2.56233514	2.366469616	2.118058405	2.068389018	2.382582584	2.508803228	2.636004145	2.509996447	2.566980853	2.607396726	2.602285412	2.487654396	2.575288339	2.521406007	2.660609347
Mm.116711	8.313687236	8.368594538	8.32874048	8.702923215	8.352317536	8.530451337	8.520144656	8.421481255	8.484192735	8.377138372	9.273222895	9.335614675	9.278686567	9.172863877	9.483542847	9.34164401	9.395366609	9.313387598	9.290516856	9.401103144	4.498569814	4.465564219	4.407590988	4.434480987	4.512407587	4.42548406	4.669118448	4.610060726	4.629712243	4.515119805	5.110443339	5.115035875	5.045324837	5.220007111	5.212025306	5.091512338	5.195501777	5.222156212	5.189860406	5.158680061	5.119227117	5.173580945	5.0242792	5.036222326	5.166672962	5.054320244	5.156958807	5.189361543	5.254790509
Mm.116714	6.992349035	7.10238588	6.88969123	6.864414027	7.052707962	6.943269163	7.094317564	6.974706671	6.784039939	6.884540671	6.675222139	6.727921101	6.667560496	6.711481118	6.622200184	6.573983987	6.677317987	6.702238421	6.565669338	6.581463619	4.587310385	4.660702233	4.608576872	4.639539164	4.575086617	4.582817723	4.635343187	4.593444648	4.63294264	4.718909143	3.266515098	3.467913167	3.699263886	3.613649272	3.365023254	3.488998708	3.384636288	3.513270088	3.305793901	3.357233551	3.280535508	3.422925207	3.669474287	3.60595689	3.453410539	3.475967301	3.495191229	3.459267025	3.237640647
Mm.116721	7.032799415	7.607141607	7.387806294	7.46539546	7.056418952	7.455827161	7.2458961	6.898958187	7.44927667	7.450432427	8.637455857	8.852620548	8.920403312	8.869509284	8.737145881	8.72013317	8.865411594	8.877156657	8.962211508	8.846935164	5.46590384	5.459360434	5.541689648	5.607145167	5.517523756	5.389335974	5.534028719	5.312076841	5.714753955	5.592930429	4.43414203	4.434119938	4.174142085	3.968159724	4.163107313	4.258673339	3.985102908	3.998103677	4.393515653	4.435447137	4.621864996	4.555603942	4.315364994	4.163036492	4.536030398	4.207693294	4.397723442	4.429926353	4.491391012
Mm.116737	6.94409817	6.841377	6.899953656	6.82882655	6.805215864	6.921103947	7.3204264	6.912405604	6.780116527	6.774380535	7.327305637	7.12994759	7.120179356	7.178456453	7.126720066	7.140013681	7.128970322	7.193519091	7.084848674	7.108415089	4.796581314	4.628584631	4.742124327	4.53385766	4.6174963	4.509199178	4.790949049	4.616277103	4.531137194	4.530402313	3.000777332	2.800894018	3.036964661	3.156908969	2.837442846	2.969412755	2.895715063	3.040821901	3.099109252	3.055972841	2.830258049	2.78190371	2.783618053	2.952949895	2.695931502	2.827476775	2.644663189	2.836256703	2.704879974
Mm.116739	6.834883138	6.907612235	7.480199482	6.911676593	6.9620914	6.975223121	7.173689108	6.893596331	6.743830192	6.804491877	7.277281543	7.23422488	7.222854996	7.271003821	7.187342921	7.169309664	7.253544317	7.268361115	7.296893491	7.207159721	4.622382148	4.805620942	4.638712091	4.832520578	4.659619766	4.717811547	4.802037059	4.696646899	4.751462094	4.727754235	3.267725982	3.645665754	3.715665842	3.746745455	3.697848698	3.864843322	3.789386701	3.796793377	3.809992462	3.751427323	3.32485209	3.806535331	3.608066615	3.868239423	3.615466953	3.777865958	4.015786847	3.96746991	3.812031525
Mm.116749	10.61361325	10.95694072	11.03573268	10.79840639	10.78352859	10.95906821	9.905704533	10.55116843	11.02124649	10.90399931	9.616776371	9.731872705	9.664689935	9.679664181	9.683551639	9.710936981	9.737637392	9.635238491	9.623819333	9.733585066	7.25637633	7.247815425	7.184412275	7.195326268	7.141834782	7.278118972	7.199573331	7.150831773	7.102460726	7.303285366	6.964982575	6.866670872	6.832032437	6.086233981	6.868153197	6.943454892	6.964383035	6.929609594	6.890661296	6.88031303	6.921943852	6.874635027	6.978807037	6.650228296	6.901608736	6.329735567	6.801288198	6.86281941	6.921311378
Mm.116761	7.171965178	7.558552117	7.441584637	7.58237095	7.176111085	7.480289479	7.413954179	7.477805971	7.689285197	7.111917066	7.010516431	7.042277136	6.968881479	7.020824336	6.91516775	7.045681692	6.999058757	7.0037568	7.09825386	7.033371165	4.681629581	4.606296538	4.556225957	4.617132055	4.63131828	4.593182497	4.701930972	4.64568381	4.526467428	4.662433211	4.694978366	4.382000529	4.57410224	4.574883615	4.444454711	4.885474576	4.749656093	4.729152554	4.587582287	4.635363457	4.577796576	4.41198066	4.445178131	4.805980619	4.651540381	4.6773485	4.787081403	4.633489998	4.561694466
Mm.116789	6.890059052	6.862502178	7.108929865	6.902615517	7.33877928	7.413112548	6.893372498	6.917090414	7.262553223	6.914456608	7.197779343	7.237743425	7.128326254	7.247766578	7.072756246	7.211580415	7.153057358	7.196882218	7.151780753	7.114311823	4.590727276	4.54922708	4.511776146	4.471382087	4.446535793	4.409120903	4.467187465	4.311241361	4.43187953	4.461499491	2.84622488	2.68870873	3.025297961	2.860679686	3.064297597	2.573837188	2.657314945	2.758618628	2.743523558	2.803270404	2.800253563	2.842516415	2.7347881	2.642213101	2.838457273	2.776581063	2.489466273	2.697453439	2.823188594
Mm.116803	7.100891496	6.95808767	6.82557645	6.886032698	6.979271993	7.422146491	6.937813754	7.148393472	6.794756845	7.126046605	7.077637831	7.053749508	7.037048199	7.077496097	6.882379021	7.103019763	7.008195069	7.076551228	7.055568891	7.075318816	4.600432227	4.593431209	4.593890581	4.381856768	4.54676342	4.532429208	4.574059436	4.559700429	4.463895555	4.636248233	2.885586686	3.421909646	3.417889907	3.658872264	3.534791966	3.67376152	3.649174662	3.718374852	3.133357614	3.382781119	3.175721057	3.517488587	3.396836506	3.722859475	3.54259506	3.640106482	3.830693665	3.769549357	3.519082502
Mm.116804	6.847636365	6.956190501	6.865615259	6.941991585	6.951072228	6.856799771	6.801195359	6.940165465	6.908957553	6.876864365	6.723294333	6.700450746	6.62683634	6.634504551	6.668967637	6.686922466	6.688786245	6.6647397	6.697091958	6.651706076	4.637467651	4.718776624	4.713222334	4.782025984	4.595288322	4.69504721	4.691715277	4.733207697	4.754375339	4.707107671	3.16668579	3.372417452	3.169358926	3.31354195	3.207172482	3.363043698	3.208144495	3.425076263	3.210421813	3.173138914	3.097202015	3.27054824	2.963849501	3.391976438	3.185524054	3.318883244	3.244543726	3.394110997	3.448118876
Mm.116844	7.980879015	7.552415839	7.931562831	7.914426722	7.698313265	7.87297205	7.906363169	8.014504346	7.895281112	7.901396645	6.990563575	7.015849574	7.115624782	7.045249736	7.032721586	7.090452303	7.113920409	7.199440117	7.074705505	7.117400959	5.007027394	5.158780638	5.155197775	5.108589703	4.956394941	5.189073531	5.213869497	5.136822371	5.088004183	5.205340282	3.959457727	3.937399239	3.957754617	3.892645211	3.738269769	3.928107594	3.702022099	3.58156426	3.820413827	3.966142546	3.683461156	3.953073749	3.765546105	3.565775821	4.041102482	3.816553282	3.729342092	3.879477199	3.930814689
Mm.116862	6.98968437	7.04015344	7.723718932	7.069346503	6.83556098	7.091273984	7.129237375	7.851214956	7.087144602	7.125080252	6.96560454	6.975610295	6.855077832	7.094699532	6.911353022	7.007733562	6.906919562	6.918535588	7.049691499	6.955604328	4.781840253	4.90185208	4.653219198	4.778123795	4.694902375	4.738564383	4.631469747	4.75770046	4.753405065	4.740610298	3.189206635	3.05986115	2.833907023	2.876466553	3.021853852	3.04540523	2.902346357	2.956514062	2.913369156	2.957221372	2.956060558	3.091072884	2.751884866	2.903405174	3.049867073	3.013436109	2.912339698	2.885164548	3.032041096
Mm.116869	8.135279416	8.300702565	7.954977274	8.404926469	7.991919571	7.859649342	8.477328372	8.161739478	7.808622938	8.128301903	6.786689477	6.753908561	6.750310132	6.798682068	6.832621022	6.793114112	6.696669331	6.76472163	6.793694701	6.78859171	4.677370902	4.681312844	4.713222334	4.811829177	4.718567611	4.835664256	4.83136847	4.847748605	4.63829573	4.762774516	2.60301161	3.214041519	2.712588512	3.436714998	3.200569525	3.175453655	2.897745546	2.76410123	3.214368583	3.033768129	2.782673773	3.137967818	2.936825838	3.372867443	3.337561225	3.202535755	3.243621275	3.259058797	3.261727743
Mm.116871	7.961099633	7.951672863	7.948285075	8.115660153	7.977957039	7.971342602	8.097587957	7.769045557	7.887103981	7.794472364	6.446125555	6.489040723	6.516263965	6.550639613	6.471069115	6.544994607	6.474666983	6.503367028	6.490730803	6.460548905	4.522863184	4.54278815	4.527277047	4.563440018	4.434947875	4.482003187	4.555927521	4.460918673	4.564988418	4.550121227	4.492376275	4.287230554	4.796741457	4.067932755	4.558623288	4.45177013	5.065597954	4.72717053	4.246449695	4.254826825	4.601669923	4.297062674	4.841534078	4.357147518	4.649616421	4.457233098	5.151205659	4.64076181	4.202276576
Mm.116929	6.895041582	7.045310145	6.919711032	7.033377811	6.841930856	7.082810808	7.221684481	7.041513933	7.000500159	7.059801792	6.500274763	6.43456635	6.490600406	6.353191761	6.493444952	6.377115684	6.370591354	6.451928058	6.453474232	6.438875515	4.580608937	4.54922708	4.665652834	4.531463902	4.634749477	4.655831577	4.533568566	4.544808816	4.55537597	4.595776448	3.232232776	3.277817412	3.052893269	3.030073655	3.160336241	3.056046315	3.254076077	3.245193085	3.256692301	3.020664209	2.931516613	2.934740974	2.714685219	2.949620155	3.119265856	2.880611287	2.819367303	2.995921052	3.19604604
Mm.116942	7.820943136	7.967937304	7.763681317	7.661623401	7.828344208	7.707008449	7.681002107	7.690571067	7.709722214	7.781154063	7.406756398	7.404761881	7.414790711	7.428048245	7.554122516	7.437861595	7.5003052	7.414009516	7.419896535	7.489543179	5.142115172	5.358684155	5.155813337	5.268227485	5.347698977	5.338843626	5.358778904	5.073879151	5.264218089	5.275168676	3.581773599	3.700528705	3.610104109	3.917651778	3.847325953	3.925403395	4.040040149	3.91498484	3.909385037	3.840163812	3.674028304	3.726585609	3.559914599	4.007898489	3.777023706	3.745574251	3.940094244	3.858604165	3.817957809
Mm.116944	7.830109322	8.572850184	7.879521781	8.423004121	7.835166498	7.41934917	7.912857542	7.918944423	7.70849395	7.932052734	6.911402218	6.937682793	6.90462132	7.005522885	6.90143811	6.882592199	6.921168419	6.885118597	6.95490458	6.926535791	4.654979081	4.598172927	4.705884931	4.593413266	4.601171406	4.583323821	4.508937951	4.703588562	4.539268346	4.679382249	4.781186868	4.540536501	4.941903221	4.624144381	4.655755674	4.856985886	4.768248437	4.304518789	4.646567686	4.746162809	4.771823369	4.581287807	4.954329012	4.614808036	4.586684188	4.844904641	4.928720203	4.499202025	4.696705566
Mm.116957	6.920783334	6.771992821	7.2558534	6.85423804	7.025137984	7.21057393	7.019056371	7.003016928	7.052151072	6.920309422	6.696978067	6.74753027	6.742212351	6.735519393	6.641413877	6.66550609	6.711941623	6.660981676	6.687812844	6.6749946	4.506427581	4.673676777	4.621072137	4.644783301	4.483110274	4.662597627	4.696369645	4.516925984	4.758248395	4.656730076	3.621034675	3.675862146	3.566230548	3.503850709	3.546856535	3.726477787	3.775294414	3.599314729	3.265232385	3.44478644	3.562696842	3.635964726	3.518033631	3.561245759	3.594902751	3.699311199	3.915827857	3.606012985	3.458665405
Mm.116960	6.913774291	6.832860543	6.859378669	6.791073789	6.895416509	7.197537776	7.066257834	7.176143417	6.88393361	7.007163733	6.69250043	6.680351772	6.600486138	6.595971914	6.626292247	6.624045883	6.689361394	6.753747157	6.548186385	6.61263762	4.654109495	4.599078193	4.546830988	4.680343128	4.74385477	4.513960611	4.59363376	4.597533048	4.606889722	4.560427635	3.842702362	3.562187887	3.707402716	3.530718979	3.479546651	3.526190015	3.814384993	3.32574435	3.475272044	3.495924699	3.855510026	3.471144702	3.572829769	3.516886317	3.474227967	3.520753136	3.926592687	3.377080612	3.479440619
Mm.116986	8.128535216	8.216627587	8.02746793	8.040382317	8.241705343	8.083376695	8.053431154	7.722296675	8.290045675	8.113767882	6.916403141	6.902552672	6.907113299	6.944762924	6.857332224	6.911944353	6.862348321	6.943340737	6.887720235	6.853547237	4.874074093	4.730194506	4.813075789	4.788823329	4.898718735	4.863688127	4.83054077	4.824070649	4.801884573	4.770069995	4.192594905	4.036348476	4.093366387	4.306799032	4.173960121	4.114373926	4.279200398	4.272986599	4.102111407	4.205855164	4.234306819	4.128081419	4.264759926	4.321180543	4.18230606	4.194215549	4.479090341	4.433284965	4.343756468
Mm.116991	7.214038585	7.354360442	7.446769829	7.770747042	7.107876418	7.418562079	7.354877143	7.255960964	7.410257489	7.149035123	7.106563514	7.080859668	7.092218752	7.059607605	7.097996748	7.065194971	7.075033316	7.059764348	7.09365834	7.050510176	4.742129305	4.796456569	4.872752987	4.758413716	4.799819383	4.884783106	4.712059588	4.950884058	4.759214654	4.750160748	3.375143232	3.318373573	3.300617385	3.320387679	3.184124308	3.24908457	3.216253295	3.284817371	3.251233663	3.227019105	3.415715029	3.363195526	3.315643197	3.252321071	3.326056649	3.262863189	3.254733753	3.274276003	3.33307356
Mm.117068	9.114890979	7.740785564	7.710892019	8.681831331	7.217756046	7.229347375	8.263867912	7.876400596	8.331020224	7.370021832	7.88715978	8.02111574	7.513438473	7.81337778	7.362257257	7.514724103	7.631200776	7.548647293	7.714190214	7.481493503	4.817340436	4.978919745	4.622004052	4.795296819	4.572294986	4.609688066	4.724060601	4.522482393	4.869465903	4.550973336	3.675851049	3.054879692	3.253062585	3.597569594	2.888018593	3.556393604	3.451916689	3.24589916	3.593476879	3.330876752	3.685789356	3.246810321	3.511883055	3.680188788	3.398354174	3.470106958	3.889525172	3.613536837	3.873266826
Mm.117076	6.940922104	7.092700749	7.078632667	7.079824229	7.459566671	7.236502087	7.088084099	7.143386456	6.999444363	7.144117229	7.022472611	7.031028275	7.056613442	7.064680512	7.055654373	7.025947993	7.021963235	7.048945294	7.025268138	7.008205678	4.423785623	4.546226249	4.573427672	4.601042625	4.528891458	4.578946639	4.469143368	4.492268477	4.552143871	4.570472259	3.650017723	3.75574002	3.856528058	3.6733415	3.606766391	3.638680589	3.528544966	3.747365293	3.513024305	3.681572391	3.651845014	3.716265372	3.80248631	3.702252812	3.570408795	3.640944169	3.697464203	3.759611589	3.57578142
Mm.117087	7.087109117	6.973740817	6.913139898	6.953451005	7.034106297	6.861447863	7.266678641	7.015707859	6.892909879	6.881633538	7.458931838	7.435082791	7.30437257	7.481215798	7.333126081	7.321643806	7.400989438	7.318664808	7.432672502	7.420965151	4.802732193	5.214762359	5.06735308	5.038065136	5.132561998	5.083868853	5.123127358	5.143075025	5.091597896	5.047060668	3.176994544	3.127164933	3.254280859	3.430977819	3.388114982	3.367801563	3.371589803	3.34658334	3.434129745	3.396884107	3.287470668	3.320173865	3.413005204	3.503210962	3.481854796	3.474721133	3.58912204	3.559315789	3.494078213
Mm.117113	6.888348526	7.043213104	7.199554175	6.961518196	7.092161732	6.938101332	7.202096692	7.43153128	7.0878874	6.963841954	7.123187895	6.975451028	7.006416901	7.162442358	7.037027855	7.179040229	7.167004515	7.08955377	7.110530207	7.009212904	4.624166613	4.825229874	4.537365767	4.648059637	4.735485985	4.740935547	4.755267036	4.689664521	4.741698545	4.68497912	4.528408798	3.684098846	5.07348802	4.985987919	4.724187948	4.937352018	5.350608228	5.03261163	4.35853661	4.962796398	4.448566863	4.078355984	4.959709263	5.224698922	4.826014557	4.769237936	5.449147744	5.121091378	4.783694732
Mm.117117	6.967127221	7.147158863	6.959567173	6.97273394	6.87613557	6.883331053	6.782207464	6.889115076	6.920658354	6.86057632	6.845384592	6.928050483	6.87837756	7.028097514	6.746973405	6.857922021	6.816903567	6.875311718	6.830309153	6.744287947	4.439114193	4.593636635	4.605175995	4.620483436	4.457089248	4.534703496	4.514332795	4.390194998	4.416709414	4.530402313	4.020229444	3.895356747	3.909412691	3.720338128	3.865429999	4.112258783	4.069705794	4.249879514	3.743764695	3.793692308	4.017840225	4.015118575	3.945899336	3.749123724	3.898254262	4.075136822	4.041007092	3.856593971	3.830895253
Mm.117118	7.262203301	7.452994444	7.204895727	7.189282049	7.143138873	7.461165862	7.936382477	7.208356162	7.179897286	7.489979436	7.06776378	7.049298617	7.029145042	7.078756794	7.068648312	7.110081213	7.100743675	7.084870259	7.195151478	6.997898479	4.636585415	4.546398657	4.471304258	4.34793811	4.632463085	4.592289482	4.49698935	4.548742644	4.531137194	4.566594026	3.902138756	4.409125928	4.799840323	4.597328694	4.425858693	4.823134098	4.990647292	4.985595633	4.522563875	4.322807214	3.941897152	4.483743191	4.835564644	4.740504013	4.528895267	4.830658167	5.116779296	5.317415978	4.73356231
Mm.117125	6.886645279	6.852929716	6.907717001	6.918986042	6.882093205	6.834174423	6.815327852	6.892332116	6.89871547	6.928103918	6.951546912	6.87850936	6.970853633	7.051113266	6.839001471	6.896908823	6.896345076	6.952813318	6.979513191	6.953527167	4.461149858	4.575557044	4.496460155	4.435884393	4.529298859	4.419470021	4.523707997	4.550166677	4.58453272	4.499180624	3.824311096	3.931349988	4.023287197	3.700915478	3.805549565	4.080817234	4.171011053	4.284303438	3.925336599	3.667910427	3.808455414	4.051038438	4.022054049	3.652039955	3.884329566	3.996333239	4.272335474	4.384730388	4.01839659
Mm.117130	7.564626205	7.18984658	7.389076033	7.283158513	7.719741234	7.418436134	7.847607678	7.399805583	7.415831575	7.448850911	7.546137503	7.61067387	7.414672773	7.617998008	7.41535914	7.461037058	7.518815776	7.488851832	7.596877579	7.471005086	4.825509223	4.954410274	4.911115644	4.903863478	4.894156453	4.85227462	4.859965567	4.918824575	4.937735897	4.90424681	4.037515171	3.883989963	4.065818121	3.952723153	4.155249217	3.997423193	4.306656481	4.018754555	3.879325141	4.075244202	4.084384198	3.909687739	4.071271323	3.790212099	3.962960223	3.922480675	4.182919366	3.980667842	3.825565392
Mm.117131	6.834001298	7.122072385	7.104395391	6.96713389	7.128005364	7.279409117	7.210360135	7.024480999	6.98877703	8.35822079	7.057681169	7.028319601	6.985340248	7.046675129	6.917791391	7.005421895	7.12339422	7.082535752	7.084699941	7.044599928	4.437505305	4.470258655	4.415186489	4.421240623	4.518819373	4.557437801	4.508908945	4.473254681	4.459233461	4.360956359	2.944468321	3.309294875	3.358206465	3.399827185	3.130904955	3.283158724	3.318964217	3.310880864	3.21483396	3.254102893	3.055992952	3.42141792	3.428153795	3.424740456	3.160272269	3.325903155	3.414982876	3.472410385	3.396920876
Mm.117180	8.990560063	7.036130903	7.097217827	7.108521504	6.829180091	7.309118762	7.090634144	8.143833277	8.257508522	6.948337109	7.600862752	7.532125413	7.200710879	7.20757423	7.083676579	7.097696516	7.104130623	7.16905511	7.196132135	7.180715972	5.046574785	5.025416475	4.65418019	4.903863478	4.858866119	4.829098088	4.736558921	4.717351237	4.823099124	4.920750772	3.999579487	3.870492162	3.815600457	3.615139323	3.998948387	4.017195497	3.679075551	4.144419636	3.874570052	3.852748074	3.737936798	3.940399466	3.641834756	3.739265979	3.94398121	3.89316379	4.03716709	4.082836537	3.890785345
Mm.117265	10.45859264	10.50735663	10.37528497	10.4360584	10.42855333	10.50030331	10.56972076	10.46595392	10.31898679	10.47799033	8.025228745	8.12597807	8.0488842	8.09346808	8.092542613	8.127537068	8.044878149	8.095098873	8.093583284	8.032660725	5.492136006	5.497292809	5.486112986	5.474281764	5.597523654	5.515701457	5.56244342	5.522124586	5.529297905	5.571432347	4.757035754	4.960670366	4.904421083	5.091676312	4.981273856	5.007773089	4.952362206	4.900289337	4.951374949	4.977070761	4.797527126	4.912638625	4.770623639	4.917881428	4.889585355	5.025650893	4.949127728	5.016168052	4.895209848
Mm.117294	8.930373168	8.988165681	9.067964701	9.174392831	8.665566536	9.005981985	9.022116756	8.932619871	9.207335563	8.313375337	8.376880916	8.432084945	8.522094562	8.416679243	8.56609742	8.423992218	8.308227944	8.364880993	8.419303964	8.359841044	5.658837419	5.588469856	5.789246383	5.751428895	5.619944747	5.7075774	5.685318409	5.555276181	5.629862157	5.610191858	4.128217381	4.31652477	4.286769904	4.143220692	4.244148054	4.314021077	4.292360123	4.309347647	4.277989883	4.308044833	4.254814583	4.217345965	4.251848011	4.413227763	4.237275187	4.160567882	4.305850165	4.331760462	4.266999803
Mm.117365	10.82125572	10.64038119	10.55660845	10.76883869	10.75747156	10.58934755	10.93797334	10.72080486	10.5905035	10.82961429	9.315842604	9.337058268	9.322177791	9.315241587	9.317812165	9.267537985	9.285246521	9.353079543	9.279297675	9.290541353	4.858115392	4.947052046	4.789333861	4.796543085	4.915888182	4.835664256	5.026816264	4.753285191	4.84213154	4.792704555	5.060667423	5.105132848	4.964989128	4.982001311	5.058863899	4.957823044	4.982718295	5.159967944	5.049207281	5.028208687	5.106693208	4.995604396	5.015480685	4.921860928	5.019570721	5.012771481	4.832149679	5.014437343	5.065148967
Mm.11741	7.052313984	7.010945333	6.992685081	6.998754027	6.87404057	7.112967956	7.380758299	6.910090208	7.152140569	7.099371345	6.944031714	6.958177784	6.939478977	6.904442618	6.92904875	6.979320608	6.985560451	6.981688205	6.959620079	6.924128752	4.439112608	4.437148582	4.381045324	4.422590372	4.463477249	4.44188289	4.355091719	4.31974722	4.37219847	4.323044756	3.298229726	3.216239969	2.875967152	3.25956657	3.24069076	3.268589413	3.430751806	3.327967089	3.050177877	3.310331645	3.224427199	3.336466811	3.090943942	3.148856659	3.206189268	3.27583844	3.477532378	3.121796795	3.025832891
Mm.117429	11.01939302	11.22898286	11.333731	11.46263977	10.90804043	11.49844929	11.18212186	11.3548929	11.34209348	10.71104378	8.794179356	9.419012951	9.353907674	9.075463322	9.116841591	8.882735438	9.083498448	9.187885712	9.257311373	9.117142403	6.652884776	7.095955177	6.931653521	6.728057555	6.663648862	6.513207162	6.664215745	6.930446062	6.831911429	6.68183761	4.931436475	5.187223957	4.990560246	5.089139952	4.954017048	5.119529393	5.11156466	5.112522611	5.06960185	5.119215619	5.201744173	5.130823349	5.030389893	5.24225736	5.083883162	5.221683736	5.155848306	5.14688745	5.056766678
Mm.117450	6.989380418	7.206417224	6.992728265	6.834956666	6.878056081	7.101801164	7.014096339	6.967891928	6.94547079	6.989105357	6.853808349	6.841209616	6.804073819	6.915027064	6.781897228	6.804123529	6.822146599	6.942918173	6.847902106	6.758741042	4.751749143	4.766188388	4.705509482	4.739924564	4.699363368	4.690979989	4.747288442	4.728111105	4.776733035	4.747210845	4.050230755	4.097162117	4.183862009	4.407383412	4.343122406	4.338207841	4.279821658	4.194402254	4.240708209	4.227478971	4.158410241	4.258243458	4.221099189	4.425535829	4.412461703	4.360181756	4.314777865	4.292965396	4.283771725
Mm.117473	7.280646872	7.30494467	7.712134099	7.384127704	7.551132286	7.537796603	7.484084592	7.529026179	7.395082197	7.634394072	6.531152824	6.416488727	6.510957704	6.565403151	6.50196657	6.507582088	6.562870448	6.567505566	6.585467871	6.6619442	4.987682006	5.049527514	5.013964947	5.024807942	5.084410736	4.995455365	5.055602562	4.953668982	4.995641171	5.043809051	4.355853443	4.076534149	4.039196817	3.809365612	4.010997423	4.105982912	4.384181512	3.746161663	3.660280354	4.024359121	4.452029824	4.114174168	4.009142635	3.716698291	4.009635484	4.152216558	4.549925916	3.907290289	3.786521662
Mm.117483	8.209740563	7.942416531	7.680544606	8.026347782	8.278193086	8.014715131	7.97207006	8.396661634	8.153494575	7.945177694	7.02886507	7.016197612	6.985032588	6.94875067	6.969273979	6.930616432	6.993589202	7.016209912	6.954392957	6.991550134	4.617013102	4.700608446	4.708641783	4.611526004	4.635891065	4.701595975	4.7437211	4.729827801	4.595871221	4.554230864	4.629871526	4.567548031	4.701637668	4.388995327	4.360007903	4.738710321	4.626183781	4.445473257	4.363211787	4.51151865	4.728744024	4.596696347	4.773431969	4.54286327	4.480072627	4.718754307	4.74923985	4.564559189	4.406323272
Mm.1175	8.878594803	9.303967649	8.866731651	8.704626984	8.973445235	9.312866537	8.739073539	8.169560712	9.244350839	8.893009805	8.772863482	8.802670664	8.855711471	8.904134411	8.774721697	8.810452827	8.761389976	8.707530258	8.826674733	8.82479274	5.250953189	5.321427717	5.226067715	5.416725464	5.319077043	5.410494947	5.222591395	5.098524009	5.301999056	5.496176997	6.283301221	6.138873588	6.04582298	6.090158294	6.216971726	6.048431187	6.025922372	5.915772944	5.975634821	5.949544766	6.102565488	6.400364327	6.127612115	6.146094887	6.070999602	6.083655839	6.086732174	5.954490344	6.24447446
Mm.117541	10.43851977	10.48455315	10.4376155	10.4869143	10.51599409	10.48868276	10.31263224	10.49601482	10.4064	10.37984332	12.14929243	11.95741742	12.02017114	11.96596074	12.10978149	12.08999873	12.08863353	11.965519	12.01045409	12.05076617	7.676130318	7.45305009	7.532388357	7.560220853	7.54912609	7.584021591	7.724480024	7.484789753	7.731423529	7.595027968	7.867053609	7.95779342	7.876491582	7.846711259	7.602358719	7.716269641	7.7028196	7.873092163	8.022623872	8.036184028	7.766068419	7.968775771	7.875477622	7.806725762	7.736048304	7.766102672	7.942207544	7.96796798	8.0825257
Mm.117581	8.410728186	8.264335348	8.239952539	8.369741791	8.179490789	8.435613521	8.323883231	8.38486017	8.367990763	8.217267697	8.794774538	8.704833599	8.69709612	8.669475952	8.749653901	8.671440178	8.68034687	8.588453456	8.537061534	8.601741275	5.376673191	5.439649808	5.392559603	5.408002379	5.358457028	5.237530794	5.323587804	5.335087223	5.247603354	5.233689174	3.592938679	3.516901932	3.505488728	3.600646097	3.534768404	3.590161132	3.600736587	3.597185422	3.453343622	3.633116919	3.490466534	3.419634271	3.500180301	3.392958178	3.53082314	3.50668118	3.457757421	3.710193658	3.548324693
Mm.117709	7.786162237	7.976496264	7.923612301	7.817286637	7.688210301	8.152612618	7.584239339	7.745967022	8.071602972	7.744031599	6.920368486	6.903150332	6.912496971	6.865976031	6.873473768	6.936496158	6.875469727	6.895436079	6.880814282	6.862582451	4.872028717	4.840842879	4.862560395	4.874698449	4.790948188	4.913447965	4.837612345	4.876729676	4.888868742	4.792812644	4.807193256	4.757874454	4.741281052	4.435067092	4.678583616	4.777989967	4.708781397	4.636090583	4.596295339	4.503601562	4.789570098	4.605938844	4.734940296	4.483504398	4.707659586	4.634092042	4.77093928	4.677682172	4.639437254
Mm.117809	8.820104711	8.712737884	8.90556644	8.468646497	9.214857955	8.658576064	8.526449388	8.836824192	8.798139839	9.189526737	7.384994763	7.499989327	7.507851689	7.491321227	7.630426525	7.515235143	7.478647661	7.423969204	7.458565214	7.544500721	4.40255021	4.256558076	4.293563453	4.478889984	4.400735517	4.338414055	4.397290823	4.328310994	4.393632461	4.45346553	4.280680253	4.4292412	4.546924434	3.954825495	4.389559208	4.369512538	4.393014946	4.487630492	4.494510369	4.46990653	4.519579988	4.320286872	4.558343676	4.358276252	4.330675661	4.116167123	4.191755563	4.471405276	4.361386147
Mm.117874	8.412088728	8.215848353	8.347533873	8.197362478	8.486832625	8.208939418	8.433331108	8.196118376	8.297398335	8.604944088	7.489063474	7.570590069	7.614132431	7.589625224	7.49992752	7.487002661	7.516424508	7.510650078	7.523445056	7.476453403	4.792356683	4.941098526	4.902001554	4.966632805	4.88174019	4.868803905	4.85592144	4.81082377	4.947269214	4.788108555	4.911668938	4.93031364	4.430329428	4.456302082	4.811546887	4.661889671	4.58490499	4.599952941	4.559509147	4.534379096	4.671974213	4.50290366	4.377055402	4.544605371	4.705882451	4.466403958	4.451287048	4.728760361	4.704640356
Mm.117896	8.339885648	8.168874923	8.35612938	8.300867505	8.390933429	8.312768428	8.241783051	8.133407497	8.341970883	8.314344751	7.820188658	7.794556591	7.93515172	7.85607308	7.987098966	7.819028191	7.771016422	7.884506523	7.833277921	7.91424431	4.901880649	4.830601553	4.889615804	4.862803922	4.819442242	4.835637928	4.837342338	4.812799513	4.810577638	4.78886101	3.870812092	3.944582158	3.841130407	3.878437032	3.777869667	3.968845801	4.035772096	3.971028574	3.739784769	3.811615574	3.900463344	3.906101762	3.857127153	4.008307074	3.931125801	3.833173958	3.862105275	3.951067275	3.965917453
Mm.118	9.411970871	9.188012874	9.408008973	9.35864107	9.608214286	9.280767264	9.573041347	9.239971575	9.299645965	9.457540562	8.651532434	8.602802351	8.816648874	8.684973672	8.641896251	8.548190964	8.53256158	8.56693031	8.60241281	8.496628589	6.787678691	6.664751931	6.814194501	6.845668679	6.637502925	6.660130441	6.676651896	6.795177666	6.760842916	6.602327986	4.612361654	4.847365541	5.090102745	4.965545138	4.5715003	4.779218496	4.689186433	4.79768554	4.84247604	4.78829653	4.509423932	4.684409081	4.662519336	4.915346744	4.722466452	4.918281248	4.930065008	4.794611471	4.923489065
Mm.118034	7.110960326	6.906673726	6.901468575	6.928105837	7.451249096	6.829694739	6.846595533	6.943299541	6.679741268	6.939289216	7.082469227	7.039320387	7.012286846	7.041153379	7.053646474	7.004548536	7.064665385	7.0817624	7.077865766	7.02418998	4.55730316	4.613472854	4.426105073	4.502384332	4.623274446	4.657526648	4.412492916	4.578500636	4.651058404	4.525328388	3.060224533	3.0341645	2.809450621	3.013573857	3.129578133	2.889554105	3.045078363	3.062797867	3.163654597	3.074766869	3.147350649	3.132788831	3.031952873	2.969183497	3.059995499	3.010293573	3.043870789	3.032604721	3.155061227
Mm.11815	10.03569358	10.14464396	10.07417702	9.966412092	9.962543568	10.07212516	9.908918769	10.04081878	10.09158861	10.06879853	8.007535185	8.190551286	8.318745439	8.116837534	8.197055833	7.884094192	7.94989317	7.829931985	8.01542052	7.964022572	5.132765078	5.042275642	5.188918268	5.167066363	5.057283696	5.039395684	5.125780285	5.17470135	5.06668913	4.989312524	5.49558786	5.508069464	5.314613814	4.498374523	5.186371533	5.202162912	5.296966733	5.527604346	5.298332446	5.16386728	5.698159661	5.174838838	5.746321184	5.36806811	5.494392927	4.904976524	5.220473713	5.47176876	5.423861543
Mm.118400	10.09392267	10.3521209	10.27858456	10.09518632	10.1495647	10.13799022	9.735999441	10.36760556	10.30423209	10.14547774	7.963021761	7.868555327	7.889493108	7.883365339	7.919143633	7.980683891	7.895900376	7.905441329	7.856735648	7.876210611	5.820384236	5.738830456	5.815303351	5.739102623	5.76600002	5.777604201	5.721873973	5.848052076	5.76125847	5.752284322	4.53633565	4.662531515	4.727174451	4.574535301	4.650410329	4.768189159	4.769723564	4.941033365	4.889251333	4.834761048	4.688711204	4.639991593	4.645071953	4.865733935	4.652357935	4.488501505	4.671359827	4.872978184	4.787592193
Mm.1186	11.22759733	11.09293174	11.03206052	11.07169799	11.10945416	11.17389891	11.18754547	11.24697903	11.26434865	11.19985249	11.70841395	11.72351631	11.71744151	11.57689747	11.65463605	11.75426658	11.72242107	11.63570252	11.80085179	11.71945413	6.179843981	5.931533319	6.087017992	6.066985607	5.990771942	6.127643381	6.028945789	6.131743144	6.119146394	6.09505263	7.489327538	7.052029942	7.413415853	7.2990711	7.390920599	7.657192289	7.438798674	7.638543129	7.29225582	7.608063997	7.424862814	7.169924867	7.233508313	7.443196707	7.486930702	7.114170975	7.392434827	7.385918066	7.234359157
Mm.118769	7.464427498	7.053156269	7.083449469	6.981005696	7.340918179	6.909989513	7.146512632	7.128447185	7.206751446	7.065767429	6.783485385	6.775384176	6.819046734	6.812679396	6.765739445	6.777132358	6.784814624	6.815734453	6.825418153	6.779657319	4.31404066	4.374098649	4.52995489	4.57039389	4.494653321	4.489976121	4.514332795	4.452252518	4.398794352	4.59697764	3.31918322	2.648301897	2.911623119	2.866310102	2.858884062	3.239531125	3.022168621	2.496728343	2.556781143	2.691835098	3.536519141	3.151013058	3.097460153	3.117147975	3.229727597	3.343172123	3.36345348	3.033501175	2.928814376
Mm.118845	7.874208694	7.543318578	7.254408216	7.219442189	7.607361405	7.567668922	7.118049843	7.321028748	7.327146782	7.262461817	7.201508272	7.12116642	7.147171562	7.172999901	7.084231937	7.196214286	7.150253879	7.275536382	7.280363605	7.043107189	4.710166128	4.732821609	4.549859416	4.690867785	4.668171938	4.687396322	4.6576448	4.62636362	4.612768113	4.64016035	2.955451695	2.763358036	2.804014143	2.768330491	2.806812502	2.627500507	2.974500994	2.583514107	2.540356746	2.898762128	3.093377157	2.842516415	2.763375781	2.695441351	2.798999309	2.780029455	2.89680596	2.757462909	2.872080001
Mm.118846	7.835265474	7.93386163	8.106905539	8.454356205	7.80455457	8.209217506	7.791186225	8.584876092	8.091027501	7.875483766	8.208907206	8.086686269	8.186964362	8.192996103	8.254900417	8.148663858	8.15481889	8.111224576	8.222235292	8.137647653	5.548835628	5.383103618	5.4462439	5.387546404	5.453315999	5.447035943	5.38093554	5.406106921	5.47033401	5.375230239	5.154746261	5.580701805	5.199307046	4.983446601	5.293471776	5.400861609	5.278111705	5.255881365	5.23826216	5.189748193	4.928865605	5.35517531	4.931096612	5.095555331	5.367532499	5.306628168	5.361837903	5.59753876	5.567652083
Mm.119	10.12533374	10.59482732	10.43605588	10.65604426	10.20445426	10.22842088	10.57527438	10.19354911	10.24029652	9.969272617	9.589852188	9.502196342	9.813619873	9.830320763	9.716474861	9.657077049	9.526320734	9.50982328	9.616293925	9.565499016	4.461598465	4.488473866	4.573782915	4.407111415	4.439897223	4.477327091	4.49698935	4.573375798	4.573536078	4.387404991	5.73777063	6.006237744	6.261994992	6.101051101	6.073705997	6.362383362	6.512277247	6.18970811	6.020707031	6.013010445	5.707184401	5.832859748	6.085424068	6.369050136	6.159808839	6.311965582	6.627174204	6.286992886	6.283178255
Mm.119162	9.755055775	9.668123832	9.62936543	9.679018193	9.849679831	9.554384044	10.17206796	9.633189579	9.699476531	9.661433399	7.800533274	7.889141288	7.837511471	7.78693123	7.853756178	7.828043692	7.779304968	7.816544315	7.785766851	7.816185289	5.703670342	5.717732945	5.680014881	5.693110392	5.534068698	5.653674541	5.617691742	5.619012607	5.699826016	5.714296644	4.615209096	4.669577457	4.586631171	4.805801378	4.668239141	4.64175816	4.590492391	4.752450172	4.670435102	4.77720091	4.787942309	4.7313199	4.790202445	4.801372831	4.853921588	4.740783459	4.736818682	4.787032291	4.833172775
Mm.119185	8.360669793	8.13768122	8.271223475	8.187256835	8.25218371	8.224729539	8.066077236	8.413114592	8.179610273	8.369894278	7.345883679	7.357303507	7.371739185	7.325801566	7.319835479	7.340404609	7.358011796	7.278271933	7.335184065	7.346041135	5.152063352	5.251159543	5.198248035	5.270132493	5.124555545	5.16136753	5.175122509	5.019364444	5.137874232	5.14108099	4.518742291	4.5450325	4.572673481	4.645599603	4.546176521	4.453195515	4.387326482	4.429873948	4.425660285	4.3901033	4.198083783	4.434983495	4.363643656	4.23646263	4.469248284	4.51238128	4.359262486	4.517795861	4.43018824
Mm.1192	8.039687871	8.433593611	8.609410667	8.760770705	8.101964373	8.307435662	8.077382232	8.557903545	8.38532471	7.732631701	6.893018458	6.859346314	6.854757696	6.849089839	6.926439562	6.903355305	6.956785022	6.816672137	6.918483765	6.883460288	4.358442206	4.293388139	4.294825277	4.220303075	4.15345671	4.259481111	4.298665387	4.292390028	4.458021898	4.367522151	3.663271528	3.768061486	3.83912288	3.798078711	3.620946105	3.853302562	3.816191916	4.100678115	3.814353347	3.498088411	3.696621117	3.933160411	3.994655682	3.967272338	3.689735758	3.824727409	3.888291637	4.18425289	3.840842265
Mm.119273	7.122413992	7.384230601	7.758854722	7.856057505	7.542042067	8.139249448	7.663323408	7.499375142	7.622264077	7.210607961	7.191064815	7.312474989	7.224276832	7.239943425	7.181933479	7.262099174	7.297682735	7.301004643	7.273967012	7.198480458	4.580603462	4.553374015	4.586245947	4.603103546	4.521105985	4.549885914	4.550749606	4.549073943	4.578278448	4.513219282	3.163681485	3.090612663	3.388489884	3.202337558	3.207632365	3.236294693	3.607910993	3.052692054	2.551105856	3.140099756	3.395969788	3.248104172	3.318886366	3.087756711	3.208396213	3.246389728	3.795476424	3.310110085	3.114243888
Mm.1193	11.29029569	11.20687168	11.23768691	11.20138007	11.15361636	11.3343051	11.59773285	11.21560213	11.29452292	11.03837052	7.466400964	7.445284904	7.544417046	7.489222924	7.489799121	7.421686401	7.468557397	7.511951519	7.467262388	7.500497573	4.506065652	4.560322938	4.630810943	4.55395806	4.592959404	4.618787712	4.592700132	4.568941494	4.551258781	4.508386981	3.361193253	3.375739535	3.180165633	3.010685581	3.196954201	3.153411014	3.041478159	3.032246621	3.130921742	3.215065654	3.479931363	3.364123881	3.372262899	3.19516035	3.338256907	3.322893788	3.228231472	3.136531179	3.199998928
Mm.119320	8.087405795	8.015510158	8.133862938	8.146605547	8.206259031	7.957215368	8.065137207	7.981561589	7.895020764	8.035185802	7.175960636	7.260887741	7.140494558	7.211969786	8.284788137	7.057821915	7.074111874	7.133693394	7.111983575	7.060851217	4.326843318	4.343325797	4.400245317	4.360450294	4.372213869	4.37005465	4.332902444	4.278534374	4.34762756	4.350216338	3.78793338	3.879277618	3.699356756	3.532337725	4.868655793	3.490843467	3.011238679	3.596290889	3.546287553	3.662350613	3.687020373	3.665916489	3.487937639	3.636576808	3.634262787	3.52306315	3.218210393	3.714728987	3.841877882
Mm.119343	9.853998602	9.780406872	9.895322957	9.753786812	9.905774934	9.828260895	9.679961391	9.821248234	9.865450085	9.816528113	8.305688677	8.279121776	8.277380294	8.253572851	8.337330369	8.340372771	8.295930538	8.290034139	8.290432144	8.342410719	5.819820875	5.64693897	5.847526342	5.754512734	5.790685849	5.849900676	5.818879341	5.796105924	5.780471799	5.803377633	5.743904523	5.932224175	5.693087532	6.105176782	5.76879874	5.848629907	5.866228238	5.955641067	5.914178758	5.866555608	5.758806733	5.866550415	5.879656061	6.215587241	5.867780237	5.880676796	5.918916355	5.984485731	6.072023268
Mm.11935	7.063360225	7.432884167	6.813417114	7.031264285	7.114230762	6.734247062	6.990572523	6.806620471	6.87960328	7.183434529	10.04175782	10.05788705	10.31985453	10.19661271	10.33326876	10.36762399	10.20244617	10.10347993	10.21392265	10.19054598	5.364937279	5.442828765	5.437604778	5.42016849	5.37890755	5.347701154	5.424128939	5.396229851	5.488658733	5.431686599	6.268262767	6.056585139	6.480898852	6.725890944	6.294749732	6.435684304	6.503870256	6.413076347	6.575780743	6.26068069	6.46298747	6.288524474	6.617437655	6.651104665	6.501802894	6.552912563	6.611453851	6.662490231	6.679223284
Mm.119385	7.379808589	7.064556562	7.390745565	7.233459977	7.411163151	7.636030413	7.112181902	7.23976535	7.177026486	7.527878638	7.253066008	7.231706485	7.25150826	7.313575315	7.206804908	7.291736765	7.257135847	7.272374571	7.303331716	7.258654456	4.898710528	4.900947974	4.949314652	4.972495855	4.898995491	4.891221096	4.968750425	4.820865698	4.877729859	4.876983821	4.046174042	4.207293114	4.415308314	4.274480964	4.146085754	4.335017021	4.352300998	4.457798327	4.19862631	4.178373686	4.099610164	4.227792862	4.470664482	4.408220507	4.215119659	4.365663084	4.486775878	4.55193879	4.283625217
Mm.119709	7.779822361	7.13140614	6.986751185	7.035013723	7.017757244	7.112741863	7.215581121	7.263139251	7.106614687	7.10100689	6.9737012	7.000580464	6.973534568	7.137542628	6.895579413	7.008299656	6.884937888	6.961029616	7.019365916	6.936160071	4.622301217	4.635617462	4.601044983	4.559456645	4.603121138	4.658134183	4.639812173	4.579931435	4.663695963	4.676503344	4.088485434	4.246442236	4.361025858	4.242774088	4.183869767	4.338375312	4.350461404	4.244396396	3.945532465	3.973617506	4.058147269	4.358383599	4.327432479	4.176607827	4.147468819	4.21526454	4.293552204	4.237339317	3.869561303
Mm.119711	7.527990773	7.940857798	7.870922628	7.587782119	7.58756165	7.846006516	7.415024699	7.900189573	7.913760402	7.601420654	8.516843633	8.388006544	8.574107659	8.498280702	8.583815604	8.36132355	8.311808088	8.52220401	8.381737773	8.365773423	5.274638745	5.260939222	5.322904301	5.210384389	5.30728149	5.291081231	5.316723684	5.255411759	5.328179377	5.277789729	4.030260424	3.947614216	3.954851882	3.700960531	3.909681298	3.861914193	3.881266482	4.053708861	3.848272852	3.988322005	4.093206731	3.895284276	4.000796361	3.760470094	3.928489987	3.853445739	3.689036877	3.909455396	3.943243271
Mm.119714	7.244927313	7.334831515	7.418949192	7.208595533	6.784427926	7.488830548	7.197889808	7.477954335	7.108177395	7.431049853	7.07036773	6.9887167	6.907552155	6.993122864	6.859788957	6.942711991	6.93989973	6.962149107	6.973232247	6.985198769	4.605625296	4.58578362	4.58534046	4.513609588	4.491342456	4.543038864	4.501887904	4.622295811	4.557156543	4.534864924	3.411648731	3.58517215	3.470226663	3.612066073	3.513604511	3.528518413	3.684485097	3.546111258	3.504330749	3.471195767	3.258314321	3.416109597	3.379481705	3.484668661	3.443659904	3.471506511	3.627254576	3.572868496	3.419397084
Mm.119717	7.671084594	7.692537583	7.580484926	7.659490978	7.772632941	7.888955116	7.836445707	7.745755733	7.743023672	7.611085444	7.912128309	7.923138663	7.961379959	7.99345382	7.93131543	7.984476038	8.012628525	7.969790108	7.992811705	7.963183716	5.048950503	5.082062091	5.074445961	5.084004143	5.071257738	5.140534055	5.17138508	5.100719012	5.14518815	5.241284684	4.191696194	4.149734587	4.299773567	4.174384952	3.912423128	4.119670058	3.995161355	4.268452468	4.054724707	4.088561308	4.210366945	4.234123079	4.338915062	4.286045884	4.08904512	4.191285717	4.129656194	4.339054022	4.064774169
Mm.119747	8.043372463	7.742271674	7.767524623	7.7944943	7.848874078	8.203473743	8.132684182	7.988694003	7.710970241	8.168357734	7.445836302	7.491406498	7.348227525	7.491078307	7.414192054	7.525509137	7.496743877	7.463845333	7.544520027	7.471524266	5.106445872	5.188039187	5.053479666	5.13989037	5.107320953	5.144451208	5.146938827	5.12917644	5.175980935	5.080761531	3.365903721	3.201886091	3.672489187	3.722539831	3.19540306	3.656859634	3.601594903	3.400427499	3.50720399	3.390794087	3.645783194	3.477240588	3.527809418	3.708210203	3.579151326	3.750902272	3.592011686	3.498025555	3.653898968
Mm.11982	7.367837413	7.785667193	7.349680976	8.710116207	7.320544936	7.439176528	7.717778406	8.279820595	7.08996263	7.265836094	6.844648552	6.87733937	6.967161359	6.893231428	6.878562254	6.910318386	6.847570671	6.833996109	6.880151522	6.824232265	4.746394055	4.774686126	4.833093631	4.787744599	4.741709249	4.732393185	4.726901442	4.827700852	4.753650262	4.772781062	2.584435877	2.451628638	2.60598161	2.586299219	1.740834049	2.242178865	2.198910186	2.562434703	2.715860791	2.749967802	2.738574119	2.715300556	2.681658755	2.612264563	2.331767996	2.701951421	2.415673484	2.519673411	2.753997842
Mm.119936	7.316703238	7.576257227	7.649335089	7.613823772	7.612595244	7.714257356	7.419103278	7.526208269	7.764225651	7.608555608	8.602246992	8.707196051	8.730633401	8.740400951	8.651683851	8.636257762	8.718215529	8.685190565	8.653021664	8.680589488	5.289211492	5.287144189	5.369904126	5.419909741	5.333695119	5.388501334	5.432100356	5.397071376	5.297449549	5.301601152	3.771762089	3.843294807	3.969779553	3.685738201	3.714772232	3.96184456	3.967909749	3.941410974	3.923355615	3.938630211	3.963911871	3.87904093	3.93168178	3.855917777	3.857078819	3.777297548	3.934293262	4.002860822	3.93528407
Mm.120250	8.656985639	8.318164528	8.20550995	8.231145805	8.432175277	8.369445551	8.228841625	8.39861157	8.230677146	8.150635202	7.197736472	7.264533931	7.170100974	7.278987937	7.210616912	7.193679098	7.228381017	7.186962549	7.239807031	7.205177667	4.534516437	4.639140362	4.685470313	4.663232992	4.737583783	4.676016735	4.545182529	4.608813671	4.722921027	4.665842188	3.813702	4.030907109	4.003047056	3.994280225	3.93835424	4.06478292	3.996196772	4.055814064	4.047644703	3.979332025	3.530742836	3.913180189	3.67975776	3.888682281	3.949927844	3.981475367	4.11792935	4.134760999	4.084860237
Mm.120298	8.174701075	8.374583658	8.423340886	8.309343041	8.348730818	8.409052098	8.230514806	7.967032016	8.31246645	8.238583586	6.903317427	6.676897171	6.803228625	6.845093805	6.872324413	6.975398024	6.901098417	6.960804077	6.75073483	6.852267891	4.943212771	5.298907176	5.129020105	5.062591155	5.075138671	4.980213513	5.054248881	5.055443663	5.137946891	5.067962783	3.870791151	3.97301192	3.922693683	3.690185735	3.850030422	3.875620425	3.783584607	3.882298178	3.923812584	3.817511197	3.978440408	3.884082779	3.969546894	3.831971076	3.89453155	3.918577969	3.642453315	3.843975022	3.836923692
Mm.120475	8.61178153	8.780204153	9.053146423	8.729567057	8.631773693	8.900706623	8.916998349	8.344009798	9.071469099	8.810348623	7.179518359	7.266221705	7.258578293	7.272142081	7.275935145	7.228988362	7.229592732	7.236974087	7.255210272	7.244354067	5.041551408	5.022078587	5.041491537	5.114800387	4.996586505	5.037025347	5.045224654	5.000552038	5.022545852	5.083267785	3.806686079	3.917446376	3.967304785	3.929980699	3.746307432	4.0633129	3.969788324	3.949812481	3.97232523	3.951201798	3.906311975	3.862192029	4.000447588	4.111791976	3.892553255	4.016312012	4.07711578	4.162395908	4.060686769
Mm.12051	8.63880157	8.645281894	8.610099526	8.238082714	8.646378637	8.351565569	7.956767598	8.520741891	8.676414019	8.642825547	8.593868495	8.640661774	8.543603914	8.537964805	8.61827207	8.511656529	8.562275822	8.504940138	8.452631515	8.455708391	5.157943211	5.113844852	5.089523357	5.150907417	5.023468243	5.084379498	5.14469618	5.03389688	5.115664005	5.030698248	3.958703321	3.966396363	4.111533238	4.019815398	3.937045957	3.979798724	3.970449646	4.045698186	3.724500825	4.011941835	4.114101517	3.98316719	4.027148098	4.042729935	4.048588963	3.900857652	4.002796549	4.040463764	4.046775747
Mm.120763	9.858844907	9.941893278	9.80716556	9.969054381	9.659431557	9.909368034	9.915984857	9.918445983	9.852003657	9.722681461	7.323353947	7.323927135	7.33444706	7.229442418	7.408469534	7.300009976	7.318476523	7.29244108	7.300842418	7.29292805	7.880497136	7.687059421	7.814212158	7.726889631	7.84828186	7.780835331	7.735455066	7.75835484	7.775185112	7.740267213	5.305518049	5.543466081	5.119385987	5.041816675	5.312874555	5.079681596	4.837237504	4.593977517	5.14451479	5.140239262	4.906405084	5.26710077	4.836902572	4.755840956	5.331666308	5.195437829	5.18404737	5.067305146	5.388508748
Mm.12091	8.753118505	9.047984116	8.899777575	9.142020077	8.721497509	9.03951793	8.759891108	9.22949691	8.983464378	8.971887256	8.211545963	8.235943189	8.22483645	8.243858455	8.27579386	8.269782823	8.255994176	8.243654632	8.275229242	8.265649355	5.504311463	5.462392211	5.564248296	5.580541348	5.602668049	5.575753505	5.555240223	5.623660401	5.598449372	5.628423788	5.042243352	4.983676545	4.899255913	5.033357958	4.964543968	4.866124295	4.977186407	5.019553229	4.805714605	4.988951841	5.025117956	5.11388816	5.09753185	5.045338986	5.017811328	4.960253887	4.879304335	4.851201974	4.887101052
Mm.120911	8.512172017	7.599043718	8.006419577	7.592715952	8.263441376	7.813321334	8.040860218	7.901739288	7.77781445	8.021877013	8.614587702	8.515575314	8.486506782	8.440228267	8.551458129	8.513932694	8.553221523	8.535648556	8.444676707	8.482369307	4.588893694	4.421641105	4.360185135	4.548126323	4.513666455	4.501544147	4.615680567	4.597533048	4.586985242	4.444030811	4.188056837	4.043865444	4.15690559	4.230411391	3.906676026	3.99212931	4.24566029	4.204260179	3.687782073	4.106757188	4.254533	4.042551603	4.299481909	4.417119235	4.180089814	4.179659229	4.315741784	4.265524165	4.246074577
Mm.121014	8.904445091	8.983398931	8.928220047	9.136043202	8.9333711	9.059533675	8.977193585	9.035023397	9.174141732	9.046583895	10.22171696	10.03829277	10.35197797	10.16898403	10.43787442	10.35897663	10.27138695	10.21875618	10.30877818	10.2893629	6.611617731	6.667102446	6.702866746	6.683577995	6.826004307	6.663701739	6.769480666	6.679549987	6.849565598	6.89759915	4.136470982	4.218400289	4.292632865	4.32220977	4.18840577	4.380847854	4.472322455	4.517044531	4.344538026	4.381873134	4.160415349	4.208404073	4.394445636	4.357464979	4.234812479	4.345764721	4.32351733	4.365479311	4.297167115
Mm.121122	8.110026094	8.188886711	8.461659327	8.119551459	8.168056166	8.373721356	8.423030491	8.334831387	8.283254561	8.06995728	7.4748778	7.568007772	7.569512965	7.461673935	7.624143872	7.560633186	7.534349883	7.527066503	7.494811654	7.583204	4.614319741	4.551109187	4.652257441	4.672887421	4.714299837	4.643042281	4.684230307	4.891714192	4.619983134	4.679382249	4.956309184	4.970269232	4.857127121	4.97746702	4.925466613	4.960982085	4.899179299	4.957607072	4.957798815	4.97233714	5.005182044	4.950280411	4.961825268	4.935754645	5.051112975	4.930463783	4.69409205	4.885701928	4.980654291
Mm.121285	7.556967663	7.369923598	7.232442939	7.302578788	7.358447561	7.555573029	7.40896643	7.113225142	7.487347851	7.5520784	7.817261066	7.77637934	7.810974069	7.73540181	7.8548179	7.770752751	7.688599237	7.793524459	7.788213133	7.742575392	5.180014086	5.192325307	5.262915334	5.236214568	5.189520375	5.209103648	5.163656444	5.156984668	5.241259306	5.131748571	4.216661212	4.324459829	4.338488513	4.290748838	4.185174053	4.203649275	4.007269805	4.223555618	4.284636261	4.338633286	4.425932773	4.26676514	4.341133754	4.389005839	4.413357711	4.240858735	4.199506701	4.347470336	4.38181311
Mm.1213	7.295898877	7.037084394	6.72040872	6.934205076	6.920262367	6.988841437	6.85060982	6.981328728	6.88887324	6.954204223	7.461955705	7.442621607	7.448463145	7.449014041	7.446683282	7.379960768	7.402379726	7.408760656	7.372948826	7.400341592	5.0799767	5.056983004	5.013947597	5.033181574	5.017118672	4.986454905	5.026449031	4.941729702	4.929313805	4.917433176	3.759271971	3.810656721	3.660490514	4.002254468	3.847135723	3.885049602	4.03417394	3.84364129	3.787610471	3.836845643	3.638216686	3.829377391	3.627282204	3.877766119	3.759751792	3.936658278	4.197037411	3.995339317	3.870160487
Mm.121361	9.684420591	9.618750674	9.634934944	9.99802895	9.567944974	9.593586308	9.656266678	9.695839268	9.3065362	9.365500461	7.619118224	7.787202651	7.719023657	7.676975855	7.700686672	7.53851447	7.659662361	7.721391332	7.688267292	7.720564213	5.723615372	5.866479563	5.81620677	5.739861315	5.756266991	5.64954886	5.635757729	5.853083662	5.688555458	5.727951582	4.140107961	4.485638814	4.63807218	4.479590031	4.425376302	4.64969589	4.837445578	4.800301595	4.690548803	4.6425569	4.363267537	4.352082104	4.582643916	4.866216219	4.281595585	4.376361276	4.933797815	4.812197322	4.529157777
Mm.1214	7.115737803	7.085233409	7.169048484	6.999128415	7.071092538	7.261982981	6.847798505	7.119335336	6.711726416	7.028665028	6.745134743	6.77810144	6.690099331	6.777091593	6.74859214	6.710044321	6.811279556	6.660578115	6.758612669	6.729606242	4.603092172	4.672242184	4.501320864	4.512725331	4.576038421	4.561277587	4.657722197	4.518877678	4.523162848	4.454439143	3.181800967	3.141837146	3.307864418	3.597966834	3.108223957	3.265388707	3.47772784	3.026418041	3.13498513	3.404662564	3.245913774	3.381454956	3.587115126	3.669894684	3.332681472	3.427919637	3.668436583	3.384471929	3.439440432
Mm.12144	10.88634429	10.9987236	10.83012911	10.91058713	10.68961378	10.91300163	11.0559131	10.94283645	10.85274576	10.60846046	10.31726488	10.12518652	10.28881236	10.0348466	10.33149973	10.34088423	10.28701399	10.20262556	10.21568978	10.32130638	7.827397033	7.718668549	7.865524274	7.849165628	7.856209054	7.816281376	7.84028447	7.829745059	7.907535958	7.984473724	6.114737471	6.279905735	6.386113027	6.511081854	6.457182771	6.246603544	5.750792035	5.709893109	6.424182181	6.531168919	5.620544912	6.215212017	5.661031237	5.900496305	6.316073315	6.334551385	6.433529942	6.369606975	6.387305021
Mm.12145	10.57392121	10.97407927	11.00744641	10.65586217	10.50054915	10.85748097	10.39296247	10.54758236	10.86487683	10.88594652	10.08741855	10.3889839	10.34702167	10.17065124	10.23819037	10.07053928	10.2147263	10.17131169	10.24303588	10.28508266	5.628717742	5.850602314	5.80495381	5.7339448	5.716459749	5.600029588	5.759935774	5.714498832	5.804454413	5.810548929	4.929111859	4.989796226	4.979694895	4.707250132	4.981280052	4.97526621	5.018042252	5.06801371	5.14112172	5.13198068	5.077082536	4.998727209	4.996949166	4.964214751	4.993650585	4.664003709	4.870421986	4.939092618	4.988171208
Mm.121485	8.882031942	9.559290851	9.547167426	9.568121682	8.865934803	9.442357046	8.720635188	8.90648782	9.41193838	9.204516976	8.58739652	8.763165986	8.683859853	8.628832791	8.679764953	8.659862186	8.642501436	8.647405703	8.739644207	8.739492098	6.013593126	6.07372595	6.053795883	6.059445168	6.094571969	6.111441775	6.155466324	6.139144954	6.076234342	6.118381539	5.786818778	5.921334191	5.751655865	5.658376005	5.755838286	5.63341902	5.545801922	5.464662137	5.725345452	5.828927884	5.611380256	5.853906865	5.457124104	5.468430832	5.712293707	5.631771305	5.687989775	5.652986269	5.74391517
Mm.1215	6.824944514	7.266527495	7.344812328	7.161963474	6.808919174	7.201025852	7.070105655	6.965159428	6.822488021	6.897058008	7.380397561	7.353408222	7.309540885	7.327372176	7.208621665	7.303757645	7.304508248	7.275080345	7.317790851	7.302203292	4.697675557	4.681312844	4.759833257	4.74038527	4.837920834	4.800201462	4.837145627	4.747742538	4.683417539	4.770069995	3.79844576	3.782365011	4.065818121	3.709352304	3.799184934	3.885913922	3.806958155	3.721771226	3.807183821	3.82271654	3.661282176	3.742468428	3.980703886	3.64610506	3.695964826	3.732281874	3.915827857	3.687328852	3.659240531
Mm.121508	8.904063629	9.072530287	9.244710024	9.054025189	8.953265464	9.009082702	8.7325071	9.245486267	9.260928302	9.079049819	8.081419557	8.023667594	8.021868803	8.049998203	8.044959073	8.158737641	8.069289739	8.03028011	7.976144372	8.150207548	6.625339289	6.652653365	6.600367567	6.470639371	6.531542441	6.552836481	6.496504273	6.539921632	6.445021806	6.431801702	5.518891342	5.625748719	5.829324389	5.972977086	5.564376524	5.239070805	5.794512332	5.614347536	5.54678328	5.533837768	5.538401458	5.732779841	5.907312027	5.63700282	5.745838697	5.23518728	5.912547724	5.674507666	5.655982894
Mm.121569	8.710080871	8.802226667	8.592038749	8.439264778	8.733560818	8.654513581	8.723143282	8.600945339	8.706466011	8.82769923	8.201110242	8.263065587	8.279979233	8.35883383	8.300631792	8.268386578	8.28990138	8.267563246	8.261061364	8.303952012	4.830759345	4.917812014	4.897953896	5.08286327	5.032406927	4.945130794	5.050857299	5.007943403	4.993288087	5.008229164	4.261816482	4.197167326	4.335143361	4.057348462	4.279370309	4.129077592	4.334355101	4.286830585	4.330169114	4.082582662	4.145640061	4.069910838	4.325714073	4.237400892	4.265884454	3.90881176	4.221840708	4.358597538	4.199148456
Mm.121658	7.493933759	7.332002906	6.695850265	6.907407506	7.875644043	6.831041891	7.093522632	7.313182469	6.876035447	7.470159282	7.011078856	6.913996214	6.961712983	6.927864505	6.984140602	7.010310921	7.041717588	6.988203854	7.083157419	7.029700685	4.736443607	4.679275289	4.684030344	4.707071053	4.729381234	4.73636128	4.809030521	4.704174921	4.779222735	4.650961487	4.534261607	4.46436989	4.551047187	4.351140869	4.530425598	4.348407018	4.567426983	3.985426151	4.255263935	4.158495113	4.48961513	4.258916943	4.234881732	4.319103195	4.416784553	4.226316713	4.675729041	4.056513214	4.230546418
Mm.121662	9.922827408	9.933669374	10.02252779	9.880779028	9.951538529	9.988167441	9.880644443	9.940928526	9.846845513	9.853366914	7.96914776	7.980270182	8.115366672	7.965558989	7.923546301	7.956652133	7.977438426	7.897064782	7.992158372	7.936012367	5.344706196	5.422876997	5.402952353	5.437108008	5.278320266	5.255035069	5.327707589	5.314258339	5.344181576	5.396924026	3.989755526	3.895613851	4.101030677	3.794726179	3.94804616	3.895470327	4.102379321	4.043088419	4.179891184	4.018230311	4.002588597	3.623822895	3.903554078	3.888191489	3.885252024	3.669432817	4.02713839	3.962150334	3.848469076
Mm.121691	9.008182583	9.073261907	8.984509085	8.903882621	9.012667961	8.789509195	8.69626665	8.788410831	8.725633848	8.886322719	7.643099918	7.590387088	7.705561818	7.599245951	7.804277435	7.544336982	7.618857985	7.549258654	7.592680479	7.52300838	5.766557817	5.78718984	5.769111185	5.754678702	5.74775685	5.664764008	5.707956101	5.749985355	5.654461138	5.634699122	4.284421442	4.343486793	4.279636	4.352801843	4.27886951	4.183204621	3.97843816	4.091857878	4.22929185	4.292853578	4.19664121	4.28211094	4.252579451	4.187637625	4.334946709	4.416153243	4.326173775	4.435619368	4.323141124
Mm.121721	6.825758432	6.743414983	7.680808761	7.23836799	6.964114245	6.972997983	7.043016364	6.961264407	7.860876723	7.007483801	7.698150952	7.698704209	7.604556281	7.770659937	7.62849647	7.698285803	7.793465276	7.758687621	7.726256225	7.713751145	4.504186471	4.531962461	4.527457237	4.540409302	4.425446667	4.58640104	4.640393028	4.568176162	4.507006775	4.588637371	4.024805847	3.947089777	4.094740728	4.18272983	4.013883636	4.095265857	4.154580999	4.043071023	4.096352994	4.068475493	4.015814759	4.047145185	4.02280037	4.032354645	3.996857702	4.144099115	4.019631288	3.969102642	4.021543289
Mm.12177	9.986440332	10.21103662	10.08536815	10.14209237	9.987523154	10.10058568	9.955779046	10.10080673	10.17267243	9.749962633	7.855680663	7.836876935	7.909067053	7.969236578	7.841540017	7.898397764	7.875494285	7.872173976	7.91489479	7.829739192	6.355393924	6.395114527	6.418832721	6.353484179	6.248857894	6.444059855	6.334809302	6.273974294	6.341892778	6.19926243	6.062880269	6.055664824	6.212736829	6.103696768	6.084111689	6.238717381	6.284359475	6.256690815	6.353386904	6.221590065	6.267203703	5.940642018	6.214419557	6.242715511	6.266583255	5.933115603	6.384529384	6.235694525	6.250401029
Mm.121878	9.283980593	9.167294054	9.031363757	8.979004061	9.256678931	9.068229905	9.264560912	8.669442159	9.17592771	9.093413268	8.505821232	8.439178364	8.503426576	8.517064661	8.507036342	8.501365881	8.503019301	8.452325047	8.436691722	8.497830597	5.365320173	5.485478758	5.411662275	5.400915189	5.334305751	5.392944987	5.380552117	5.368414622	5.384525893	5.384576136	5.73504196	5.686428653	5.592219533	5.861509021	5.75769844	5.615593963	5.486931869	5.589473352	5.945687619	5.67641507	5.728351275	5.641250181	5.234863245	5.533237983	5.673846902	5.732540311	5.483501512	5.635342351	5.737589322
Mm.121920	12.32363129	12.16675503	12.20657018	12.33203307	12.30218073	12.43471862	12.36908176	12.32050445	12.2314407	12.36424811	8.660249405	8.836657907	8.874487691	8.805102145	8.757202653	8.74279576	8.768658276	8.789285711	8.798454439	8.737960718	7.621720028	7.724830372	7.704839984	7.586420365	7.603926419	7.667929711	7.650539285	7.620828792	7.647719971	7.552626946	3.84915033	4.065737528	3.620117053	3.869347171	4.044208523	4.052906909	3.842120429	3.923982983	3.983849942	3.976380233	4.118312502	3.991121389	3.622063521	3.940383234	4.160156072	3.877933535	3.934061891	4.119994571	4.200856552
Mm.1222	11.11264555	11.4576029	11.52136634	11.48796711	11.31721758	11.37707171	10.84880295	11.18492869	11.4208133	11.12871619	10.70845793	10.67375596	10.88946691	10.66236949	10.84372972	10.52908901	10.6946987	10.32361404	10.57337074	10.55499515	8.430240692	8.362839881	8.490266576	8.525074086	8.358586957	8.293835485	8.357817702	8.193325592	8.389315906	8.340187513	7.068829961	7.254957383	7.127489753	5.696529594	7.114606896	6.622800619	6.748320259	6.641440314	6.942036723	6.929766105	7.011203614	6.989790687	6.889902085	6.763875199	6.926676492	5.91775004	6.858769596	6.975294811	7.208064572
Mm.122336	7.073456174	6.875289581	7.071014351	7.240092731	7.274661536	7.0343153	6.937392434	7.182563467	7.507724471	7.107484631	7.5853697	7.486806667	7.540464602	7.553016471	7.447682662	7.552773149	7.512176402	7.556031393	7.6426018	7.460028039	4.733519369	4.71149415	4.738319537	4.729569513	4.691541948	4.763569074	4.691820144	4.818851545	4.686496197	4.682058162	4.152156477	4.121458473	3.883853124	4.021254715	4.112807379	3.968985469	3.872931772	3.914569409	3.984634348	4.030749691	4.183394198	4.152162944	4.021422207	4.04348606	4.03765908	4.080593308	4.022871521	3.99491148	3.992170427
Mm.122366	9.117440241	9.07577556	9.209699822	9.014652803	8.933435299	9.213564138	9.099695537	9.045832852	9.197118725	9.087134013	8.657000176	8.7024347	8.650032183	8.597266128	8.727777624	8.733953383	8.685751797	8.651113587	8.661733371	8.707926295	4.572268739	4.389066164	4.555185519	4.498702804	4.527433151	4.559706991	4.574272363	4.390194998	4.426841715	4.535456141	5.099270262	5.046243259	5.071553665	4.587137451	5.114261144	5.119965262	5.106478322	5.204623201	5.13992568	5.149153093	5.059877008	5.0280502	5.084090811	5.151725659	5.129251596	4.538094156	5.023392925	5.121908024	5.108064134
Mm.12239	8.830388405	8.979443577	8.799382543	8.919763624	8.748535294	8.835690162	8.637880616	8.782996623	8.691862306	8.768795586	7.493948163	7.50518399	7.375674787	7.395966717	7.563819058	7.429039756	7.360383733	7.404104233	7.344735628	7.323956257	4.763741179	4.646997486	4.640656419	4.683524281	4.634749477	4.87498778	4.804580751	4.597533048	4.760180113	4.634809726	4.278800244	3.971953042	4.188954186	4.289210618	3.951410568	4.058480959	3.92010898	3.887553471	3.195098663	4.129610186	3.708677617	3.926573571	3.803171363	3.839940424	3.87982778	4.070956265	4.134387556	3.8420721	4.043657957
Mm.122430	9.562019782	9.439110672	9.668402816	9.53201275	9.667851569	9.536100953	9.288759743	9.326432899	9.711343141	9.633161163	8.036021351	8.037612856	8.000226296	7.906564327	8.061018716	8.021208602	7.941594325	7.927628737	7.891501311	7.935797494	4.840445993	4.681312844	4.800417786	4.68564036	4.835997469	4.776703601	4.815538846	4.762099084	4.7630717	4.735270685	4.280746664	4.308558117	4.159601345	4.319904257	4.31456184	4.331339051	4.236315871	4.413313322	4.341716197	4.347402225	4.424704816	4.305185746	4.415094931	4.4610111	4.369834748	4.302806051	4.277485413	4.361316999	4.400852122
Mm.12246	11.21003287	11.15632592	11.12931216	11.60747506	11.0556838	11.24480283	11.40251899	11.04540653	11.26273449	11.17619423	8.272307314	8.277741602	8.124495182	8.282770874	8.244709683	8.239335753	8.204379431	8.139688171	8.1686171	8.239952385	4.465645923	4.552988494	4.629923979	4.499931143	4.585816894	4.596748135	4.476088571	4.75217876	4.471513024	4.59697764	6.696100252	6.517019091	6.559235494	6.403397277	6.586081147	6.252157735	6.418916862	6.638968574	6.559902144	6.631150901	6.572376207	6.757590132	6.575256385	6.621365413	6.494813435	6.293814244	6.440872591	6.4884811	6.701225173
Mm.1225	6.79612177	6.878312673	7.159267064	7.428154729	6.97708269	6.922333616	6.909383659	6.982264059	7.314842343	7.103590879	6.769937808	6.720682961	6.693584295	6.609470218	6.698427527	6.62566682	6.629656967	6.700535019	6.77967163	6.659996919	4.831056104	4.911813638	4.893356289	4.866755316	4.905571023	4.854212141	4.925210327	4.731631929	4.858558073	4.763648077	3.100169353	3.061014141	3.13699891	3.371356803	3.343073654	3.239588202	3.407816573	3.110859318	3.284973312	3.31779764	3.165572938	3.278241459	3.224060806	3.504698455	3.30895031	3.408867786	3.588664884	3.331238491	3.298355476
Mm.122725	8.477169846	8.035769578	8.623851259	8.224472778	8.773068934	8.200154974	7.395825522	8.409076166	8.414472066	8.847647293	9.741526519	9.868501589	9.811561962	9.742306908	9.791063999	9.810801899	9.777196331	9.804534369	9.765167852	9.815460374	4.891564352	4.811467322	4.914990553	4.840760572	4.856147817	4.932884397	4.90730298	4.787505069	5.002788511	4.863368315	5.08645403	5.209319992	5.127057034	4.435900365	5.028400583	5.202568907	5.052313528	5.249014043	5.407334622	5.372608472	5.440062411	5.175088995	5.135029506	5.111547836	5.293993427	4.441950301	4.775188416	5.22840816	5.227287335
Mm.122738	8.43753986	8.552802117	8.812717343	8.648269721	8.850946253	8.552459493	8.489593879	8.821719918	9.010699376	8.660733525	7.794237888	7.85272646	7.86039943	7.86543314	7.951367632	7.841168273	7.824003641	7.845543977	7.910844688	7.897617029	5.511653193	5.473108568	5.457015969	5.53303711	5.543502865	5.460006086	5.528905112	5.588511834	5.49177695	5.589884529	4.536919427	4.756224627	4.592106004	4.180545152	4.557946946	4.486661932	4.544465781	4.617793401	4.509215094	4.561710376	4.636383099	4.631449363	4.590089419	4.526659595	4.572089484	4.232515977	4.434568975	4.645005537	4.640601954
Mm.1228	7.621206304	6.945060852	7.007367771	6.911676593	6.758779746	7.613126757	7.096973162	6.973276728	7.185903986	6.97356958	7.262828989	7.378451751	7.311890482	7.451923599	7.302388243	7.290390647	7.261585778	7.387321758	7.274897708	7.288817313	4.491654983	4.467572294	4.400582877	4.537439882	4.507359776	4.411177095	4.462714266	4.397557979	4.488485761	4.461499491	3.750476645	3.660055642	3.605768229	3.410366893	3.785328002	3.565449457	3.702347628	3.464766258	3.448107593	3.450205297	3.623547694	3.675503958	3.539013524	3.271920157	3.653139071	3.506368976	3.757802448	3.330982437	3.451618969
Mm.1231	8.249290993	7.598336785	7.703113333	7.236754741	7.473602386	7.857173258	8.086279781	7.662928123	8.102156745	8.51127342	7.124488908	7.161299026	7.041699913	7.164944097	7.152892593	7.177259753	7.145835623	7.142186897	7.135487743	7.075246893	4.695144188	4.514730968	4.607345773	4.618744262	4.602264473	4.599552104	4.621079319	4.553231667	4.669003313	4.528666301	4.035302232	3.892256615	3.118592369	4.15014753	4.127214125	4.112377808	4.084949789	4.133162238	4.09636947	4.007224489	4.002734023	3.958251659	3.275107301	4.038452809	4.113185415	4.172525041	4.153058141	4.044765878	3.948133363
Mm.123110	8.07904426	8.457344161	8.170052526	8.049798819	7.577490119	8.364980294	8.205710582	7.32230812	8.406253354	7.774662416	8.939076346	9.033661609	9.101643739	9.046248052	8.986450822	9.014460554	8.976058586	8.951304823	9.089115138	9.003819852	4.803801012	4.878808184	4.920213074	4.910305881	4.825170532	4.903754282	4.840960663	4.826960961	4.92209714	4.820778172	4.91488637	5.014574945	4.6346345	4.50777614	4.605390299	4.635377025	4.679723257	4.760820152	4.773751043	4.646175891	4.885671641	4.709111999	4.864011364	4.850973519	4.79456018	4.501555232	4.724908695	4.912289322	4.928371278
Mm.123211	9.480729155	9.551820624	9.533341809	9.525897729	9.512635109	9.292617633	9.076132416	9.486426449	9.344985762	9.17088403	9.160834189	9.190915787	9.221413546	9.120645857	9.250722951	9.118366458	9.071588079	9.134021728	9.143815621	9.080576809	6.917120884	6.903656669	6.786068787	6.914079869	6.795574616	6.8032419	6.732276449	6.58567793	6.777954979	6.70259686	5.371244871	5.606261053	5.451468524	5.338038274	5.356769151	5.282309102	5.16716267	5.386059514	5.450263806	5.479274224	5.439577117	5.435326059	5.181003071	5.575202342	5.405415183	5.269251088	5.198060181	5.486252445	5.51885353
Mm.1233	6.954587426	6.86622625	7.092069534	6.912634843	6.877460455	7.100084826	6.953387397	7.039339603	7.099057643	6.883475192	6.917051385	6.969984705	6.848949595	6.966471694	6.902509577	6.901104204	6.907991785	6.871376497	6.899869501	6.873285712	4.459457713	4.465760368	4.44852077	4.487573963	4.445085161	4.460772878	4.509819086	4.396365866	4.429753717	4.474694315	4.226362403	4.452631489	4.955954942	4.905215928	4.755194281	4.913566479	4.954685407	5.127672988	4.68899604	4.733135974	4.135433279	4.229109569	4.935180905	5.104950567	4.725552258	4.811577858	5.097353524	5.368994587	4.741782122
Mm.123366	9.624853131	9.686229026	9.865391685	9.670077365	9.889450932	9.598317962	9.664104721	9.682952459	9.786092633	10.01287817	9.165568769	9.167690205	9.234386455	9.129538379	9.325496588	9.165081798	9.207295365	9.108896824	9.116180041	9.177537042	6.984199988	7.10209333	7.038919735	7.025868319	6.945849817	7.018488007	6.97634621	6.853970585	7.014928898	6.935014958	5.548714154	5.61485801	5.835342458	5.938064904	5.860569045	5.77356651	5.898497652	5.815730214	5.868415686	5.778901621	5.61351118	5.538853874	5.792240844	5.74451294	5.747751462	5.866923668	5.947906198	5.871290073	5.868970902
Mm.123425	6.893492562	6.868072643	7.012040535	6.861300601	7.270346715	6.875446118	6.8282822	7.001457934	6.921403636	6.787823523	7.151499306	7.195032751	7.155748319	7.135534973	7.103218692	7.119884608	7.160644583	7.173613577	7.221183084	7.055024929	4.812657783	4.844508403	4.959319846	4.840878468	4.844627169	4.872877677	4.884705968	4.766481164	4.800021192	4.841574101	3.348627345	3.335882042	3.393874331	3.26939497	3.388705215	3.467901746	3.369149064	3.281016135	3.242606622	3.276676958	3.230390382	3.298593098	3.236678211	3.230010798	3.237746395	3.437632069	3.39246381	3.41935298	3.208970448
Mm.1237	6.795864741	6.660935866	6.765498369	6.8417202	6.887594397	6.769109118	7.014842761	6.891066303	6.977589987	6.982561934	9.013857277	8.919385189	8.979901143	8.925373918	9.01044085	9.238531183	9.118297683	9.101570306	9.132074683	9.234984984	5.819089927	5.643555243	5.744053718	5.823951047	5.798317508	5.917182978	5.853142121	5.825512953	5.918849778	5.878440886	4.218862356	4.413335822	4.343450234	4.410507235	4.116093268	4.454357765	4.291038073	4.411760737	4.302278991	4.29254124	4.298181266	4.482054016	4.551433527	4.376741187	4.237132697	4.472411073	4.363146576	4.522160281	4.348491864
Mm.1238	6.675504258	6.872793699	6.807104034	7.23706194	7.102773943	6.992644506	7.373882275	7.114647527	7.017030029	7.3860246	7.496945388	7.528335727	7.588712095	7.557254581	7.479221649	7.542972231	7.528821548	7.631345103	7.593015592	7.505794318	4.442135867	4.558377624	4.443935891	4.564946352	4.424306014	4.485122334	4.47528195	4.471043373	4.475144558	4.553554249	2.623970302	2.816669305	3.106245062	3.053904708	2.511948193	3.048853351	2.988857102	2.930626083	2.861600484	3.016995621	3.015379482	2.964333518	3.002384299	3.160183301	2.856847149	3.132326482	3.016072661	2.909592494	3.150067171
Mm.123843	7.513071669	8.240351244	7.614109675	7.714614166	7.682296424	7.711343528	7.391896556	7.615409651	7.977400421	7.802305484	8.316703283	8.310426972	8.212301984	8.356910398	8.275556601	8.280341694	8.274332974	8.249927955	8.294790026	8.272330531	5.697021835	5.51042575	5.735651902	5.687478622	5.741376025	5.733841543	5.609460217	5.522667818	5.592679233	5.622480699	5.634323486	5.546692649	5.654303261	5.203833152	5.7554636	5.690935246	5.709989264	5.747822364	5.597201107	5.577103032	5.468117914	5.531011767	5.646925133	5.525057477	5.684078592	5.403271406	5.723970988	5.607439086	5.677091717
Mm.123866	6.972031995	7.024800143	7.129555423	7.146088596	7.516015107	7.154878436	6.895696011	6.962101527	7.046452983	6.931095745	7.258751802	7.276589297	7.1590112	7.328185589	7.168417296	7.249464758	7.276765843	7.278008146	7.328198604	7.225863786	4.489672544	4.405975828	4.287238205	4.396538558	4.392490777	4.354556219	4.517558877	4.499356334	4.38585324	4.397240608	3.502416253	3.8441127	4.089886821	4.072160208	3.959306713	4.054791114	4.202673262	4.153768278	4.072196609	3.97546717	3.56598259	3.916081321	4.032740938	4.051904568	3.898858528	3.966678207	4.279880821	4.108419104	3.936918862
Mm.1239	11.05998966	10.95082516	10.70689535	10.90352336	11.07837426	11.06634981	11.576493	11.12255774	11.07439585	11.3008697	10.27764687	10.2959667	10.13503485	10.16017008	10.27674607	10.53276204	10.34067634	10.49537391	10.38265112	10.53587924	6.845662337	6.752041092	6.523278432	6.750853715	6.720589119	6.991187219	6.787275716	6.940669773	6.809067947	6.976881673	4.984171401	4.831065979	4.943075093	5.192497913	4.911023858	5.23426964	5.207756062	5.223308488	5.069006607	5.038147113	5.04824494	5.08436083	5.206604277	5.323650661	5.141868042	5.162609427	5.249107429	5.085529223	5.154241111
Mm.123925	6.948378094	7.530685917	6.915000658	6.801265007	6.911232886	7.115444083	7.237290979	7.018630248	7.356466505	7.190512377	6.826866311	6.757639934	6.752427574	6.774038668	6.752012879	6.759922953	6.797866339	6.839698818	6.731084892	6.743232782	4.46968101	4.405975828	4.559342129	4.466352908	4.554528472	4.5044201	4.721192846	4.63229367	4.725905887	4.605353462	4.289261322	4.112076828	4.317926879	3.998362573	4.104271615	4.212078287	4.225395985	3.989744024	3.904887229	4.140691539	4.266781141	4.220165326	4.315394881	4.015464514	4.152806908	4.18653592	4.413793502	4.218232907	3.98558036
Mm.124100	7.206508092	7.404137443	7.229706768	7.134514585	6.892010293	7.183387349	7.45740069	7.285642418	7.128049031	6.94265471	8.015832341	8.127185772	8.14101898	8.031302617	8.117024438	8.124840408	8.130192432	8.123445879	8.145925498	8.138876121	8.061677602	8.056177797	8.144477784	8.112924934	8.140103282	8.115347467	8.068718463	8.22298965	8.196284648	8.180757449	5.432647038	5.545599177	5.748805471	5.692210124	5.4185063	5.770562763	5.718668523	5.733451299	5.697726363	5.690824076	5.470575147	5.671548441	5.741781795	5.570451313	5.538741273	5.800863851	5.702922039	5.692407821	5.640013833
Mm.124176	11.00435038	10.9317734	10.84829723	10.81961511	10.82518074	10.70254777	10.72308796	10.80628061	10.74102862	10.85574546	9.236100892	9.226031019	9.161355699	9.238878612	9.22118037	9.230916446	9.241137558	9.214245856	9.1578224	9.222648511	5.272287286	5.360420807	5.339867003	5.30674335	5.257247172	5.231890133	5.315373469	5.322439675	5.331042112	5.341833143	6.143677812	5.983590483	6.052783554	5.90906844	6.05895684	5.898757675	5.826592444	5.871500573	5.936031668	5.894726467	6.002546957	6.107250614	6.069279388	5.850142273	5.98463802	5.816020405	5.87043071	5.925661872	6.083764517
Mm.124289	6.86681034	6.854126137	6.775419351	6.823596747	6.837186789	6.872618907	7.235116178	7.028059713	6.686996575	6.921650623	6.676532069	6.675727979	6.675780226	6.707094661	6.616488524	6.698813064	6.725666576	6.752756379	6.713925119	6.702099292	4.636585415	4.539774341	4.592107708	4.576188706	4.676287854	4.623166864	4.636362306	4.649310192	4.585870008	4.580054185	2.872933385	2.27267366	2.721930583	3.042984271	2.567117989	3.002049811	3.148276258	2.852465645	2.282334889	2.940417324	3.0399471	2.698841499	2.909162953	3.057522571	2.775784903	3.030182037	2.737438288	2.814447003	2.900577579
Mm.1243	10.59857408	10.2501981	10.18404715	10.19816577	10.58103	10.25365749	10.66001534	10.22095336	10.20178715	10.60929307	9.734604707	9.738830054	9.690938728	9.623159554	9.824419173	9.754751877	9.736417675	9.617965626	9.650674376	9.76259054	5.872239596	5.896326071	5.845580357	5.913610679	5.914235284	5.915097694	5.875995155	5.862940229	5.903534043	5.896734732	5.68021467	5.411858737	5.604328668	4.883114826	5.644620154	5.53717099	5.666613897	5.702322773	5.666295698	5.543821609	5.542349891	5.385426549	5.676720062	5.585160896	5.509447865	4.80768323	5.71768442	5.634717747	5.507116126
Mm.124313	8.262946182	9.062934668	8.633284659	8.543975196	8.201343672	8.898999039	8.091833683	8.036928365	8.941375198	8.012178302	8.377081736	8.444223528	8.361724759	8.28819661	8.403707604	8.354473341	8.338197436	8.3581623	8.39136958	8.327719692	5.519692766	5.59723216	5.548907333	5.503155592	5.567334675	5.418585323	5.444716487	5.548942265	5.512103171	5.337579211	5.099564744	5.216593613	4.8776858	4.830638908	4.953861085	4.994754731	4.86477797	4.936687688	4.759559162	4.843122159	4.99662526	5.106327719	4.862130318	4.9071398	5.093639774	4.986389105	5.001358619	5.083544661	5.017026286
Mm.124316	7.776866962	7.616331404	7.760917839	7.679653935	7.769556112	7.825194833	8.146925786	8.028702317	7.862629222	7.610244019	7.363528342	7.375552644	7.338510483	7.362859585	7.328065122	7.367182307	7.377252925	7.371113948	7.271562761	7.33371451	4.739889541	4.660032616	4.769248151	4.723679651	4.686519951	4.752271432	4.643084585	4.723703328	4.712350758	4.636837101	3.386826036	3.452563534	3.53449852	3.334957992	3.346472744	3.375690298	3.20442093	3.471568266	3.314784923	3.493831732	3.567867506	3.538586837	3.540288907	3.573877949	3.437705494	3.358246549	3.394169966	3.398549454	3.427654682
Mm.124328	8.90942635	9.346084754	9.419891153	9.366405669	9.070595429	9.268802403	8.989100596	9.361306131	9.44805087	9.037061144	8.726779862	8.602672203	8.615047221	8.442181549	8.738086598	8.459107139	8.348887016	8.470762626	8.358023449	8.494876742	4.870325744	4.809903454	4.769435813	4.809043143	4.815260619	4.724949053	4.804195731	4.793632724	4.811315538	4.744456432	4.994898014	5.155667411	5.158160812	4.798431873	5.078938031	5.082712226	5.120284025	5.266543233	5.213014664	5.183356253	5.171848037	5.103520385	5.232848647	5.273904127	5.170856375	4.713250465	5.099630089	5.184483315	5.172952801
Mm.124373	8.905389851	8.828825435	8.87953634	9.044116702	9.047014249	8.971436209	8.788654295	9.112672747	8.877976735	9.020236572	8.210050775	8.332602993	8.274064507	8.187808358	8.358276281	8.255397774	8.286406282	8.320900195	8.301166467	8.357217974	5.822667562	6.051182593	5.840032289	5.84276873	5.862904987	5.88142217	5.904429618	5.843589455	5.877471681	5.98094635	4.120714471	4.371683242	4.191770254	4.275227498	4.270504982	4.199712325	4.148680104	4.088510567	4.344763485	4.364634888	4.47673587	4.452530064	4.32561611	4.298102071	4.523498513	4.390820734	4.143710547	4.362842023	4.4364501
Mm.1245	7.597260316	7.242218539	6.886511374	7.171281432	7.106339154	7.591582137	7.275506315	7.074943384	7.030899528	7.403240796	6.949806016	6.877557094	6.955876421	6.953872055	6.902469171	6.950474068	6.917854715	6.938770028	6.933280337	6.912437369	4.67822385	4.609889927	4.579921183	4.58425652	4.588191535	4.615300668	4.677642296	4.664900068	4.405219566	4.69720069	2.899917581	3.062487982	3.041930481	3.247602021	3.418513986	3.173129922	2.90314451	2.90805666	3.204745462	3.078638405	3.008681628	3.197395518	2.798301227	3.093598918	3.016238152	3.160366426	2.957596243	2.907193878	3.118987953
Mm.124567	8.097179922	8.239779426	7.757966795	8.227127949	7.903660071	7.84506097	7.881752069	8.068385936	8.204681161	7.809761122	6.943661594	7.054553939	6.926288424	6.993202476	6.867957218	6.915398942	6.940684355	6.948496675	7.013771641	6.909143122	4.858132605	4.975023014	4.805735353	4.865860202	4.767436288	4.78706273	4.802227187	4.742539792	4.91206445	4.762793401	3.844209681	3.937496815	3.779423572	3.718870955	3.769560538	3.878001878	3.881201441	3.864638728	3.905916388	3.739219103	3.964400753	3.93659769	3.9116631	3.96483465	3.875022495	3.912074023	3.933515114	3.973917211	3.986314579
Mm.12459	9.293588475	9.338641669	9.135481741	8.998613505	9.343530692	9.349542736	9.109178097	8.824601521	9.059604403	8.630819618	8.293641642	8.473425199	8.363763257	8.27762321	8.349489084	8.204640645	8.2052674	8.251548573	8.217931644	8.251169046	5.843790619	5.949779505	5.764954458	5.76266175	5.711474583	5.716764296	5.751568297	5.799554043	5.751433335	5.705612305	6.057002052	5.805876589	5.898028623	6.025495539	5.879404848	5.751043731	5.44043497	5.963101289	5.955405802	5.730416175	6.04150172	5.687294187	5.936087097	5.876133428	5.787893182	5.900442078	5.237796909	5.799618685	5.812940418
Mm.124666	9.155649871	9.616570279	9.453032421	9.739025818	9.199266166	9.394734994	9.265212641	9.334233155	9.371079088	8.883151796	7.685394793	7.578420136	7.721674336	7.725586456	7.757384854	7.641834691	7.695686001	7.611249643	7.63290095	7.71540719	5.581641545	5.546182026	5.819256915	5.604431577	5.600823993	5.543521856	5.632772911	5.516130129	5.544345587	5.505691714	5.055087588	5.061911639	5.048561605	5.187237077	5.159295875	4.865726072	4.921341777	4.81415501	4.944158278	4.994471368	4.751463093	4.965045023	4.8013579	4.686157606	4.959072991	5.172649487	5.080168088	4.951187703	5.030872406
Mm.12468	8.532962702	9.072033039	9.093169651	9.176584362	8.771047896	9.42253156	8.666265462	8.826219017	9.294370368	8.512574318	8.099998219	8.1325734	8.093337026	8.107697076	8.123100643	8.059395939	8.130870607	8.130455711	8.11548231	8.111012668	5.994899139	6.009549876	6.068438025	6.038114598	6.12458917	6.034829635	6.106172863	6.109133388	6.112347886	6.058890196	4.832525029	4.867143787	4.973796804	4.795507707	4.611255392	4.978460983	5.089530549	4.83613061	5.02429102	5.077265503	5.122281873	4.986412078	4.944540948	5.155946024	4.918314598	4.678441337	5.106862589	4.886715437	4.92796829
Mm.124685	9.363420271	9.484903376	9.518948963	9.548368941	9.38392484	9.370506479	9.335533926	9.401793112	9.375812674	9.134526022	10.10220709	9.938592153	9.975771362	9.904052052	10.06354993	9.896688954	9.874742775	9.846308684	9.785744756	9.845823366	6.418329719	6.339988038	6.359091625	6.403932987	6.337845684	6.29460638	6.331871643	6.247150519	6.281109508	6.328107498	6.285623635	6.206275952	6.225435968	6.265261338	6.224179728	5.852120301	5.795327316	5.904508561	6.047005226	6.231134885	5.8814737	6.119699177	5.972084617	5.928279844	6.108611544	6.115503345	6.091198242	6.06810959	6.288510294
Mm.124728	7.988792265	7.905883953	7.876018156	7.97568603	7.936624419	7.743089668	7.920752889	8.03315872	7.842922159	8.028642496	8.62067301	8.581173798	8.589852629	8.611409256	8.646731152	8.675044689	8.620542882	8.58588954	8.545306247	8.685167278	5.491326218	5.510030221	5.5065896	5.653076822	5.628686415	5.612598265	5.510544507	5.451872955	5.553177482	5.590509945	3.890996658	4.134208906	4.446565475	4.392230153	4.03528476	4.385548629	4.400281929	4.426246159	3.90766407	4.197226642	4.255910605	4.263292258	4.496359252	4.501037839	4.285861774	4.427151435	4.520910393	4.590638732	4.401633851
Mm.1248	8.089757489	8.457526796	8.518350159	8.64058938	7.993861027	8.467654675	7.68953497	8.508962074	8.552254061	8.164557973	7.437050592	7.476098582	7.501596847	7.476087804	7.465205023	7.469632524	7.438251862	7.453624954	7.509909111	7.480573323	4.615598638	4.665479362	4.587775999	4.521817917	4.576925379	4.570659499	4.501764734	4.747180359	4.49565745	4.545843899	3.427781668	3.393474914	3.108940324	3.44020095	3.361542829	3.192597854	3.342237039	3.529996569	3.389973747	3.228710966	3.327382246	3.290609607	3.089945641	3.240870725	3.388806556	3.184033437	3.184560359	3.258391528	3.333044729
Mm.12481	10.94138945	11.07498289	11.08739024	11.06804933	11.11512507	11.05619097	11.17296243	11.07101367	11.15974385	10.93046785	9.406041317	9.15458798	9.298178294	9.090948421	9.693840654	9.405542802	9.4872976	9.295940417	9.334983473	9.497173292	6.34913204	6.312796182	6.432750429	6.285206139	6.38747656	6.373401902	6.271726665	6.312586579	6.365261533	6.348574778	5.421930093	5.492346944	5.52698566	5.483566385	5.447277571	5.529594696	5.351738191	5.501771424	5.532922476	5.601801669	5.334201108	5.556559504	5.466639795	5.386554384	5.458903213	5.381060354	5.392013422	5.536207434	5.516395598
Mm.1249	8.157008157	8.011809818	8.327546127	8.425521889	8.273476756	8.230564543	8.707656174	8.121809386	8.01044619	8.115539993	7.536290866	7.448361199	7.590287182	7.562829573	7.595872615	7.50373646	7.587525482	7.540655693	7.549740278	7.567443929	5.609107529	5.658619231	5.673858593	5.628599858	5.616241683	5.584798693	5.650972698	5.693895666	5.675654881	5.616827175	4.822789922	5.003054439	5.28797469	5.539422878	5.238933173	5.510180602	5.667069487	5.507425327	4.899811681	5.098797856	4.837118976	5.320847249	5.25637338	5.632321395	5.404073013	5.605714895	5.770412625	5.634373331	5.275838357
Mm.125110	6.888165082	7.337264226	6.926608436	7.205828116	7.124354085	7.104765143	7.161138594	6.799401111	7.258797382	7.249334177	6.450730279	6.381609608	6.401259033	6.287118643	6.454039248	6.462973723	6.406576634	6.401142757	6.408604838	6.386302253	4.75178396	4.660841112	4.702199139	4.775188509	4.895070392	4.780526008	4.679528287	4.79136216	4.776471563	4.885619765	3.894156893	3.799063942	3.99658825	4.157617365	3.711273184	3.89030982	3.915973158	3.934293944	3.542180677	3.839238316	4.064557327	3.953595334	4.062248946	3.999291359	3.885979571	4.009505267	3.88145649	3.83108074	3.967072736
Mm.125167	7.661876434	7.947630359	7.760503186	7.687099873	7.650694895	7.707457246	7.359175753	7.250774602	7.740005754	7.656683341	7.356813169	7.414548904	7.374148912	7.333700735	7.412050237	7.368503169	7.386693697	7.387832203	7.376715203	7.356123479	4.943929716	4.971618939	4.999644085	4.922304739	4.936120279	4.892599993	4.908055001	4.99706735	4.925167237	4.93942295	4.419332519	4.785728466	4.386965461	4.298275153	4.523979539	4.482324425	4.609482895	4.478151073	4.289608529	4.329398698	4.325420318	4.604276433	4.282081471	4.459676859	4.491381436	4.354281083	4.650346003	4.737104687	4.56073708
Mm.1252	7.045712551	6.991251992	7.059909525	6.997296005	7.156391886	7.013950317	6.966687998	6.877076096	6.978284514	6.992974057	6.907641959	6.949892956	6.85397833	6.881895542	6.78177887	6.865409345	6.985887442	6.895045003	6.935638749	6.883868836	5.012765223	5.019147534	4.968860948	4.784944023	4.923039391	4.915702618	4.891788238	4.838541767	4.918583361	4.982704463	3.729717634	3.428550493	3.513566204	3.413370754	3.464730234	3.527860578	3.504898101	3.034336775	3.329200548	3.357648161	3.831546065	3.614038954	3.496224309	3.402089201	3.608993835	3.556529146	3.654732566	3.339358933	3.480765326
Mm.125465	8.94836914	9.163677606	9.157090834	9.278292024	9.132713696	9.238034465	9.129668936	9.02471906	9.189706611	8.791297126	8.493129759	8.449011074	8.488261955	8.437569689	8.572009648	8.438206537	8.430684925	8.497811082	8.411492101	8.497001786	5.816393789	5.807407007	5.789427986	5.736922464	5.629684592	5.71684602	5.73507349	5.687220885	5.75304629	5.67261723	4.000762647	4.031271143	4.129243101	4.244663265	4.021622646	4.11045473	3.949064203	3.902832976	4.090315692	4.076562463	4.14461468	4.007703827	4.099054248	4.20703494	4.148515995	4.091997738	4.172112627	4.146307238	4.202036675
Mm.125477	10.62590001	10.89738125	10.62554054	10.76784586	10.53026493	10.75212779	10.79287451	10.72773161	10.65743902	10.37920782	8.433479251	8.414396366	8.463330818	8.457490636	8.589462278	8.459355216	8.422919524	8.461012522	8.497936384	8.518692559	5.111815979	5.12686493	5.055767749	5.022848174	5.072049743	5.092171569	5.078455266	5.051014257	5.109789341	5.002131813	4.437162416	4.420088788	4.549802437	4.350999294	4.398973873	4.412933969	4.250436643	4.219995142	4.491375359	4.509034914	4.451677834	4.353649191	4.420022538	4.253937555	4.397086205	4.320300141	4.34754097	4.348463972	4.362324799
Mm.125482	7.036532539	6.956730258	6.983109902	7.018795691	7.058528397	7.271307328	7.084721343	6.848107884	7.164268993	6.948104038	7.139446995	7.036939949	7.105568891	7.10761694	7.089484005	7.00176476	7.05717553	7.099108756	7.066644592	7.005251281	4.32078875	4.48253594	4.53842095	4.498702804	4.522444171	4.562454836	4.520776875	4.658927759	4.522953873	4.546754337	3.96164809	4.17568864	3.901829905	3.906950122	4.141452576	4.189752294	4.233756602	4.078327917	4.088477501	3.807226938	3.907879845	4.262900884	3.691058586	3.844748683	4.086517988	4.150514162	4.337183904	4.40062964	4.210110026
Mm.12553	8.783962542	9.059247494	9.175454427	9.032607681	8.846182492	8.952631212	8.622189076	8.606920224	8.93500236	8.859600897	7.360204803	7.269292352	7.327870136	7.275320699	7.415873682	7.303693191	7.257165972	7.227698568	7.288799148	7.3212125	4.945682241	4.978610866	4.976628929	4.946924076	4.764534876	4.994391034	4.918657393	4.821230023	4.947450099	4.95748451	3.798395591	3.666140602	3.887481956	3.794349847	3.719118339	3.879330123	3.851148564	3.776712048	3.691124766	3.907496505	3.886769382	3.636096337	3.824074298	3.822973476	3.827647547	3.781226073	3.86494012	3.712170543	3.78425933
Mm.12559	9.135116965	9.841851595	9.257884366	9.239156197	9.213152138	9.36334472	9.603152413	9.356158904	9.450612191	9.082816827	8.817982246	8.679890624	8.838164238	8.682151912	9.08178825	9.005493897	8.917238256	8.80997467	8.894969621	8.743397492	6.097674613	5.966679158	6.172689171	6.057458041	6.195215964	6.253358556	6.177899144	6.094048266	6.297932615	6.017659158	5.291006638	5.388555463	4.871719876	5.158691808	5.302597383	5.155936976	5.119233053	5.354540615	5.220953596	5.253346716	5.463718564	5.399381855	5.372872131	5.114801691	5.441763293	5.58631034	4.977717972	5.415993331	5.512685004
Mm.125659	8.829267734	8.599889871	8.409107453	8.248896241	8.914116571	8.632974735	8.195393679	8.538844215	9.059903765	9.259323649	7.834407485	7.883657935	7.748982092	7.823108654	7.740981319	7.90246987	7.896608445	7.933465902	7.871495196	7.855072722	5.127754422	5.301930261	5.203385329	5.193812983	5.2037931	5.265580033	5.168624293	5.169083044	5.270606501	5.168507126	5.241924397	5.362535038	5.33716283	5.189248666	5.404287668	5.309085945	5.30342569	5.225659848	5.477394728	5.433354532	5.510728752	5.438020406	5.521719632	5.346283307	5.522245793	5.183974326	5.1478982	5.284372404	5.303649894
Mm.12568	7.699526866	7.654639609	7.448156989	7.490339389	7.805747048	7.373421368	7.627074529	7.323311778	7.712511348	7.487895407	7.600552782	7.657644308	7.645411871	7.634276293	7.68059204	7.648717322	7.685417998	7.675867334	7.640291229	7.684216711	4.936936937	4.957243573	4.99394001	4.985880137	4.988445859	5.013449362	4.956449826	4.989437835	4.897722802	5.000509899	4.422924825	4.356265819	4.368283452	4.51797144	4.368849796	4.201683166	4.295775106	4.224564713	4.337493653	4.291229752	4.38694923	4.150778976	4.29668316	4.22800314	4.33295214	4.363972427	4.196066622	4.042652796	4.277170561
Mm.125770	8.902738077	9.061999227	8.90036574	8.838419885	8.920607731	9.002193943	8.980384253	8.934068705	9.05846272	9.082080955	7.051301052	7.074186822	7.127996903	7.138916536	7.087531888	7.109498542	7.095584415	7.107360549	7.100943871	7.043360595	5.400449878	5.364135966	5.487492862	5.472324987	5.413509186	5.478214335	5.473191012	5.314612296	5.474467836	5.445820368	4.624191591	4.79412537	4.737046476	4.460920114	4.509454579	4.610953113	4.638687894	4.596854897	4.603063918	4.531343173	4.649051985	4.685994198	4.693894774	4.736066112	4.529412235	4.433221235	4.720792895	4.766787694	4.708652415
Mm.1258	9.277110305	9.463376531	9.293680216	9.478150683	9.052420386	9.254346169	9.49319581	9.207970715	9.3229158	9.241101586	8.592771251	8.609610443	8.510866684	8.619569204	8.444746082	8.508814741	8.601736037	8.584068826	8.58473346	8.603863322	5.148489259	5.176586705	5.107437643	5.225360241	5.148167651	5.101469692	5.127906314	5.058223562	5.216291674	5.109223322	5.236124364	5.022206355	4.823344763	5.049195134	5.133469558	4.963239837	5.08013429	5.175495916	5.003382771	5.155967467	5.267591515	5.228288036	5.023491873	5.317805184	5.107022965	5.02657461	4.940210986	4.914307257	5.242831296
Mm.125874	8.751892555	9.111961113	8.962563471	9.019630614	8.877526917	9.092226309	8.766327535	9.545057127	9.037957325	8.958340487	7.880492046	8.012591668	8.012076252	8.003291545	8.058453501	8.02875828	8.04598815	7.998648093	8.075135504	8.004108111	4.377979013	4.340376971	4.531016229	4.526662868	4.57027041	4.584223303	4.394937017	4.40488176	4.351632611	4.52913572	5.488917554	5.464728507	5.438338731	5.850741718	5.66332431	5.580576386	5.481797477	5.414613168	5.546756939	5.550763044	5.621803846	5.516954712	5.518328123	5.550133517	5.620859665	5.796789255	5.340854724	5.517880835	5.478946351
Mm.1259	7.904847564	7.013691253	7.052657009	7.444141706	7.881773005	7.850589658	8.044840953	7.900420711	7.827650567	7.865466152	7.753340767	7.656448164	7.640623846	7.633768713	7.590566181	7.782822448	7.736943265	7.737565213	7.807109411	7.679852817	5.067337047	5.051360327	4.993432001	4.975873879	5.170868172	5.231973061	5.01634888	5.244130192	5.11431902	5.104755162	3.666819828	3.772188948	3.918536827	4.053192441	3.506021264	3.840224552	4.147482851	3.967124917	2.909109224	3.890747769	3.610785516	3.762065784	3.878641735	4.15800824	3.699784892	3.707954655	4.012496825	3.910159101	3.807489308
Mm.126043	11.50594477	11.53119388	11.7750295	11.65112983	11.50178874	11.6595775	11.49356923	11.62379747	11.63724162	11.53837376	8.739382352	8.743261962	8.685151526	8.668316562	8.728993691	8.759111304	8.710090852	8.698969401	8.689742663	8.704828858	7.199136059	7.087741364	7.036903923	7.059938164	7.120307472	7.220501979	7.102524123	7.035673796	7.094660789	7.071089486	6.447056756	6.356464529	6.313863451	6.873526793	6.413550161	6.180531393	6.199707847	6.24000878	6.362330733	6.28748949	6.359549005	6.198334654	6.259770262	6.214454345	6.319994636	6.828104127	6.233063146	6.21787875	6.329304966
Mm.126079	8.233076811	8.089481648	8.528968674	7.986501802	7.966051256	8.053076531	7.94633964	8.069712788	8.108694281	8.097583632	7.988992716	7.924119543	7.922955347	7.920389688	8.002629868	7.90058556	7.856439155	7.932354359	7.880874661	7.887996857	5.649937866	5.47855188	5.490532039	5.50008539	5.470496564	5.518211635	5.397375368	5.48557774	5.388443871	5.425842742	4.55331278	4.242312036	4.593202232	4.241049389	4.081954747	4.432003395	4.873018118	4.288582272	3.964116671	4.346046072	4.743330242	4.417094862	4.438583927	4.405000481	4.29593697	4.379809346	5.190363583	4.355579011	4.271126427
Mm.126106	8.091543657	6.825285752	6.807407211	6.808240711	8.375162971	6.7724049	7.8741581	6.79591013	7.248901011	8.15411561	7.710613326	7.666139921	7.637456438	7.72538639	7.66470721	7.708184887	7.744454039	7.68585602	7.688051703	7.71288869	4.763959475	4.736051071	4.813470899	4.722855192	4.803915251	4.787255925	4.756665089	4.791306724	4.779624957	4.817617165	3.676756686	3.589140438	3.637534423	3.711006538	3.746072556	3.487620566	3.442702917	3.632960955	3.556937043	3.581131867	3.588810278	3.569530873	3.345669401	3.481405759	3.53527811	3.576240458	3.510460265	3.431635027	3.649075334
Mm.12616	8.667962254	8.608816678	8.60104535	8.632683742	8.411354235	8.662040808	8.749421446	8.144189961	8.629310449	8.404027047	8.466973858	8.431663015	8.29754812	8.297689216	8.333129964	8.394395155	8.32413966	8.359746052	8.266161704	8.214784219	4.732394487	4.751906398	4.734067109	4.763372626	4.754232377	4.727435235	4.719371832	4.716210438	4.635084004	4.699409389	4.310668459	4.337455311	4.162674739	3.743445367	4.045816052	4.039687523	4.00970162	3.945762463	4.100701396	4.111588739	4.229111731	4.131588247	4.232478106	4.203715689	4.221799216	3.841719948	4.172200689	4.147483227	4.342971433
Mm.126193	8.790844064	8.831607928	8.73936328	8.759625639	8.786763441	8.92896376	8.974278616	8.657701765	8.699419345	9.000638976	8.179543002	8.426141976	8.466401129	8.2664637	8.467873945	8.16892254	8.267930512	8.339236188	8.402788757	8.365356939	6.497584042	6.518059534	6.595354792	6.533306198	6.491385552	6.425393644	6.556387825	6.55952847	6.492484266	6.500650916	4.870016326	4.930059897	5.14916644	5.105067902	5.025296728	5.189195724	5.21561804	5.32641136	5.236345085	5.168863553	5.012611696	5.018528345	5.179667122	5.434129804	5.062897195	5.176917945	5.212783637	5.371066572	5.237488296
Mm.126220	9.583709334	10.17641138	9.686757756	10.10098912	9.446150445	9.750941872	9.56116432	9.570202167	9.642642811	9.275687755	7.466088567	7.515117047	7.498038093	7.536998159	7.499992798	7.491521386	7.47189128	7.545157845	7.481802075	7.590189283	5.495650448	5.481664213	5.481543729	5.437192053	5.498911695	5.447627638	5.416481942	5.345593214	5.41876308	5.406996899	4.453986409	4.566930844	4.674010751	4.708141501	4.376270567	4.719872564	4.580356587	4.779790461	4.497383171	4.594622994	4.56659812	4.583273963	4.81108406	4.853527675	4.524255106	4.877309854	4.763322641	4.997686724	4.687809683
Mm.12638	7.053930348	7.181706156	7.008005911	6.909899323	7.099430873	6.87730324	7.187262441	6.935166546	6.779611496	7.053265408	6.894192016	6.89671517	6.801532152	6.935902165	6.833863739	6.863184925	6.858160149	6.913914118	6.786902808	6.901121166	4.424606829	4.497330325	4.42380458	4.551668524	4.386966777	4.393600254	4.414816759	4.278092594	4.406501002	4.367522151	3.684568619	3.581063556	3.618433597	3.534688071	3.601527001	3.715783321	3.773857306	3.627541566	3.360930847	3.584015794	3.67033688	3.674123382	3.58459878	3.642073705	3.66772898	3.690114812	3.656813128	3.618688107	3.284405924
Mm.126534	9.260792228	9.351196217	9.207964098	9.179097668	9.094498919	9.453804161	9.135508151	9.135048357	9.156980607	9.215169496	8.924412337	8.907074365	8.925765262	8.802328408	8.974789587	8.836217486	8.825487587	8.784691161	8.826351817	8.829569668	7.302684238	7.281550648	7.357734701	7.507550849	7.267019169	7.339028449	7.259980411	6.998714771	7.424282772	7.074411721	5.9212765	5.965984361	5.753115858	5.888088741	6.010871468	6.010718397	5.910419247	5.948130212	6.080836224	6.057160203	6.064219743	6.064336154	5.945135955	6.222578584	6.021133422	5.783850285	5.911308943	5.892060302	6.034479278
Mm.12654	7.582476545	7.776135091	8.007412574	7.861037478	7.501581528	7.890676119	7.566494227	8.018385137	7.929839732	7.490346867	8.175718107	8.17158274	8.074461063	8.189649031	8.117350349	8.033662755	8.106493355	8.170454018	8.125594486	8.120204645	5.948572102	5.888850115	5.89052534	5.885624769	5.891610876	5.807613187	5.871306759	5.828100682	5.88534577	5.869560962	4.508598272	4.526621654	4.536814647	4.516680924	4.813319665	4.535929799	4.68412528	4.473008424	4.531401166	4.633607922	4.546723176	4.714296211	4.251056501	4.514376957	4.610425638	4.480762968	4.892202619	4.509193012	4.784719911
Mm.12665	11.3968711	11.5435433	11.33626709	11.50804007	11.41315088	11.50465189	11.48185559	11.36850264	11.42884501	11.35397641	9.724492336	9.682055086	9.798078169	9.674349215	9.861946935	9.772812098	9.651417807	9.648923851	9.679850211	9.691993777	7.777739657	7.753712319	7.82020281	7.763040508	7.740974471	7.720176432	7.713266913	7.872342953	7.776198256	7.64367579	6.523094182	6.629743579	6.56926768	6.140935661	6.467352256	6.44975784	6.373605781	6.36400091	6.536743014	6.525360471	6.558667861	6.539644452	6.571723817	6.392031917	6.573142021	6.246609247	6.300958872	6.36648541	6.590232363
Mm.12669	6.693379911	8.0071911	6.886119155	7.216563274	7.397207331	7.144906139	7.193395651	7.083466442	6.818156583	6.937747736	7.066746978	7.100856532	7.069314723	7.097632231	6.989982575	7.073859667	6.985734251	7.065736333	6.982419222	6.950613561	4.841928971	4.72775711	4.728664775	4.717967657	4.810694712	4.837118289	4.79437211	4.64568381	4.708891077	4.668109489	3.292983147	3.269911805	2.958175687	3.358869485	3.213748462	3.444223489	3.304413281	3.707804699	3.42225125	3.163068449	3.313916412	3.317185589	3.122352907	3.408385715	3.241113695	3.495730807	3.421673857	3.619085937	3.398609865
Mm.12677	11.72334546	11.46936253	11.50747728	11.34323444	11.70527356	11.52268973	11.28965442	11.47363009	11.52547799	11.55408088	10.13115132	10.20402842	10.14878224	10.04955692	10.17877463	10.08374572	10.07341059	10.07784534	10.08601561	10.14305534	6.735206001	6.707681436	6.807302148	6.71839318	6.794223278	6.746637349	6.794043927	6.798061138	6.757507782	6.795613607	8.13409445	8.357297747	7.759550778	8.305503426	8.222274722	7.989898108	8.003432238	8.11652176	8.232210236	8.272132241	8.013526302	8.263979637	7.372100808	8.247364341	8.136420312	8.168895836	8.206227436	8.122126002	8.125737294
Mm.1268	12.00464172	12.39328842	12.31554488	11.96825717	12.21998404	12.1598028	11.06040569	12.29527884	12.5382175	12.37396525	12.36093521	12.53107581	12.51534788	12.48944987	12.52315631	12.37830355	12.39419054	12.31316622	12.57592047	12.50570178	7.510883719	7.43809785	7.506261447	7.576104188	7.453878384	7.565340229	7.385578341	7.200691509	7.631829158	7.400960788	8.480921779	8.465448268	8.468546282	7.268425431	8.375516162	8.501518392	8.282737257	8.482825832	8.633908765	8.47087204	8.873017987	8.440431658	8.422612551	8.461060226	8.545124772	7.424841646	8.109532608	8.364937142	8.534086484
Mm.126873	8.816303759	9.061675363	9.118888446	8.895785175	8.853709171	8.8718299	8.500579072	8.949185587	9.092128248	8.85762486	8.297551959	8.122202205	8.240916282	8.154470126	8.345494418	8.214582879	8.212647286	8.150464701	8.257938764	8.165941522	4.540251637	4.576245959	4.470192834	4.492543608	4.607026602	4.479281074	4.504605766	4.500716362	4.542737269	4.561663337	4.631929091	4.619116348	4.60889348	4.613122399	4.704176866	4.535156243	4.456999495	4.576577211	4.64343874	4.634844801	4.593702835	4.499572158	4.471215649	4.581017269	4.691888891	4.457911817	4.629072486	4.668723267	4.632547759
Mm.126885	8.997517229	8.737723305	8.844679273	8.327267741	8.942542959	8.479858168	8.253903322	8.791680809	9.031916123	9.50516274	9.310405782	9.335189711	9.318025199	9.304683514	9.328482838	9.390017839	9.33984602	9.350854125	9.315967527	9.379981981	6.087325897	6.092983052	6.069450886	6.101711026	6.020879889	6.0869139	6.090133632	6.10555166	6.154265421	6.0846439	6.722031088	6.528609986	6.231701164	6.648878022	6.464981134	6.456345226	6.841295309	6.518387473	6.31657192	6.584596535	6.541189798	6.625419621	6.427018456	6.483413297	6.704887301	6.230742905	6.613951483	6.105153219	6.448139569
Mm.1269	6.931479409	6.975851517	7.026086602	7.163999891	7.186949022	6.96111644	6.869296675	6.934538847	7.214541339	6.778185713	6.924918315	6.890068531	6.89787859	6.870902291	6.825110221	6.878136559	6.956801736	6.903978248	6.937837496	6.849992994	4.507406453	4.465564219	4.495520104	4.526662868	4.423829423	4.492877797	4.544131095	4.579778565	4.4980863	4.534194562	3.669942754	4.165508094	3.709275491	4.4330483	4.227544801	4.220474668	4.602972269	4.21325138	3.996407287	4.141836966	3.774851769	4.152489785	3.722062953	4.543776463	4.266228008	4.227850819	4.845617489	4.421678472	4.076079959
Mm.126976	9.543509552	9.652402584	9.329108015	9.317694394	9.471478138	9.479559946	9.369539665	9.416917042	9.400071979	9.58713868	7.745710932	7.836080257	7.807653262	7.816396901	7.847706282	7.775190122	7.740659246	7.73890309	7.71839089	7.796009875	5.901651756	5.837020931	5.821209332	5.766455458	5.824970755	5.828486156	5.783365485	5.72982594	5.777306161	5.744542595	4.877333222	4.923374622	4.698152777	4.28882774	4.927752884	4.880064146	4.901683611	5.069691391	5.111822619	4.874767203	5.059946656	4.834148834	4.89880552	4.921654191	4.973568203	4.297538106	4.72772705	4.98924878	4.931791379
Mm.1270	7.093613223	6.970350741	7.068074879	6.994588119	6.999550376	7.05026956	7.049835224	7.042757599	6.949880762	6.814877091	6.998851543	7.024722864	6.878201053	6.982585764	6.865770243	6.981625007	6.930646698	6.95895474	6.995966008	6.815340663	4.98833236	4.961720023	4.68265923	4.593413266	4.555746409	4.729031574	4.598679086	4.882859346	4.536950457	4.474781868	4.296992953	3.85231683	3.760195005	3.414029429	3.504980313	3.685531048	4.093100993	3.573704334	3.452542936	3.797158842	4.258938277	3.865240165	3.72778739	3.476429889	3.712507511	3.658350105	4.26790079	3.574620141	3.508542978
Mm.127014	8.82426649	8.811795746	9.053626988	9.174219213	8.972879666	8.956811504	9.070154405	9.226242435	9.013833781	9.093661602	7.31761637	7.230531637	7.381061526	7.320374867	7.399443384	7.364798527	7.319730524	7.354221167	7.381704288	7.391836219	4.391570081	4.482133929	4.460859761	4.431887399	4.406995093	4.482115252	4.464707517	4.462795276	4.427191436	4.522823846	3.435758324	3.317038054	3.102305809	3.470918652	3.386654126	3.210222771	3.398213331	3.112953673	3.138178071	3.531172803	3.429223649	3.432758266	3.318175714	3.207364622	3.397655999	3.437013465	3.466034276	3.198342364	3.417860597
Mm.127058	8.746866851	8.937728256	9.123208761	8.622763009	9.068532232	8.572836651	8.251175503	8.493031535	9.170481135	9.117799457	8.219725387	8.091290577	8.463223911	8.364017108	8.446314676	8.184075393	8.217994702	8.222590332	8.309398699	8.285066351	6.36348354	6.404640995	6.52349332	6.603901288	6.438092097	6.354873624	6.344025958	6.355707085	6.448571002	6.405343618	3.860952486	4.221267145	4.118601029	3.565215188	3.895056482	3.944869858	3.698893468	3.872842492	4.14324291	4.014817152	4.259755521	4.212537092	4.12245391	4.135093469	4.139235105	3.76070619	3.860095455	4.323628691	4.328693265
Mm.12715	9.556784368	9.705757153	9.427769461	9.530610021	9.173154086	9.116667839	9.229007829	9.332706861	9.530397903	9.038423809	8.339056408	8.111886286	7.90916101	7.949187868	8.028823489	7.770003776	7.900914518	7.818666654	7.899562108	7.841771816	6.00022274	5.830736314	5.644979678	5.784996094	5.703649337	5.544541715	5.657836549	5.559340186	5.627808295	5.489671305	5.099958664	5.245443866	5.362712374	5.399670159	5.133330854	4.910079123	5.03664337	5.078354452	5.213380747	5.084705564	4.822921361	5.17341092	5.136393398	5.418148497	5.050735156	5.127688692	5.611911642	5.368127778	5.447331812
Mm.127156	8.473843377	8.082692481	7.920340159	7.989221805	8.036805766	7.860541774	8.306591806	8.025137817	7.848996482	8.173131694	7.857184979	7.847963029	7.799795306	7.747694587	7.828880122	7.851290842	7.848135396	7.934118162	7.8729622	7.925686917	5.81705876	5.767051404	5.665204471	5.62992602	5.688742746	5.729144679	5.735653091	5.693895666	5.753556373	5.728615902	4.888699091	4.926794582	4.952295007	4.908983548	4.905624377	4.970742774	4.968721827	5.056612783	4.954023653	4.97825105	4.904902102	4.950984012	4.989052585	5.02867685	5.012451782	4.890767693	4.972060338	4.991832573	4.919708551
Mm.12716	8.944473843	9.26356563	8.835501634	8.97030431	8.858255837	8.941862794	9.100002939	9.073902331	9.135973311	9.258582365	8.780430163	8.707191677	8.847181494	8.773707332	8.748967508	8.837368132	8.807942771	8.785538245	8.796020314	8.815005746	4.499554647	4.527379705	4.39589084	4.529065642	4.624426811	4.422430959	4.4683034	4.5142385	4.374102012	4.484000312	5.384127304	5.586209319	5.362961262	5.063710434	5.484121155	5.367427568	5.305607188	5.589797909	5.565090093	5.589017499	5.712260394	5.600040295	5.427609273	5.6783975	5.484528728	4.986404925	4.968905989	5.503096593	5.493984257
Mm.1272	7.523752657	7.334012827	7.207838333	7.214635456	7.184220793	7.145058053	7.280523961	7.409234042	7.422982028	7.234546725	6.801170966	6.856206238	6.82719111	6.848564705	6.848872444	6.899122732	6.809220454	6.871811746	6.877983226	6.806154562	4.565408687	4.576671346	4.604775147	4.638042994	4.608354678	4.608525373	4.633344525	4.619869636	4.587339981	4.615416139	3.073341326	3.197317224	3.455028915	3.402354274	3.301739208	3.231630813	3.285187282	3.168376834	3.252508084	3.231824422	3.157195386	3.402932369	3.376004542	3.164640211	3.359915853	3.327526625	3.281894546	3.209788009	3.356159174
Mm.12723	8.760764759	9.135302673	9.071351058	8.973751712	8.854989561	8.959737669	8.358552424	9.257637501	9.074963577	8.789047215	7.794781805	7.72352092	7.711686206	7.672699213	7.773831061	7.755865941	7.713446367	7.69929998	7.710450829	7.734231013	4.336413127	4.431985	4.450025668	4.328577208	4.477947099	4.326459702	4.31495804	4.530279552	4.38585324	4.472136085	4.755311612	4.790822548	4.547876771	4.593296871	4.662944297	4.59827496	4.645384576	4.758560496	4.708415097	4.781373748	4.698562381	4.805870508	4.676330456	4.786884089	4.78051964	4.5508799	4.700089193	4.872148853	4.839798075
Mm.127296	8.858682243	8.927218591	9.144855411	8.993390093	8.880055008	9.170155159	8.899369252	8.420637864	9.088897348	8.774093708	7.284792006	7.238752291	7.325166045	7.283289498	7.207767722	7.282375279	7.230381496	7.297943245	7.264803525	7.250902561	4.675748601	4.650592655	4.681331703	4.623385514	4.618188049	4.658083752	4.615772799	4.693557389	4.652328274	4.564657993	3.954966473	4.14978873	4.111326211	3.975882418	3.934568131	4.034501302	3.906301562	4.010876142	3.99292754	4.089751167	4.035085851	4.084248352	3.929721024	3.925898756	4.027240013	4.066013462	4.04719772	3.987315745	4.061163954
Mm.127378	8.828252837	8.525078675	8.651190137	8.729237109	8.518387779	8.693549268	8.618960679	8.603285321	8.691502996	8.721047304	8.807261081	8.868213004	8.839379271	8.693466495	8.670827909	8.687446446	8.655301188	8.722517069	8.614286166	8.648330945	6.31302316	6.312416187	6.25366545	6.220809909	6.165536201	6.222658228	6.217758611	6.23709183	6.188675402	6.171045087	5.181012784	5.118125782	4.801130793	4.781579169	4.889798365	4.813267085	4.588275426	4.739890701	4.771720613	4.814749275	5.035425987	5.014603835	4.853918826	4.923036118	4.959100397	4.782682211	4.805139888	4.945879948	4.926842215
Mm.127405	9.952865681	9.696524798	9.548327068	9.714903275	9.983347116	9.738201677	9.921307574	9.502471008	9.666297875	9.773836828	8.634144941	8.7628747	8.641959787	8.564820133	8.670119894	8.556589041	8.532704765	8.580621463	8.463787683	8.581789772	5.852204265	5.939816534	5.681074567	5.780224826	5.674227119	5.698943355	5.701703275	5.697459093	5.688943766	5.745595046	3.991021768	3.698501034	3.60635549	3.926954617	3.775120651	3.957437249	3.918566421	4.038780162	3.873775409	3.835945992	4.101225564	3.759230254	4.010114991	4.096002558	3.944874978	4.007989372	4.074460561	4.163052208	4.030531872
Mm.12743	8.678526894	8.403961304	8.375548384	8.739938339	8.461539112	8.555267075	8.469605629	8.406091659	8.597373248	8.401514765	7.758382627	7.883493275	7.517154096	7.939006458	7.752471692	7.763413974	7.55297289	7.715751272	7.803396617	7.5981104	5.671157482	5.778689619	5.459704433	5.853635736	5.533223635	5.665036547	5.460992561	5.554223225	5.674421511	5.530644681	4.00300266	3.812709724	4.172961171	3.266689652	3.927054152	3.851087318	3.705841445	3.991438133	4.051838475	3.682616479	3.869836752	3.670227152	3.60629051	3.782187135	3.952429616	3.150552613	3.773569553	3.795652565	4.10649337
Mm.12746	9.702978275	9.756352015	9.447924316	9.370256011	9.462106565	9.476224091	9.252561993	9.18891652	9.365791955	9.584438907	8.028875521	8.124839755	7.951184563	8.004362692	8.069555426	8.007384283	8.039253146	8.051466485	7.956614756	8.066332293	6.233281821	6.318422059	6.214239025	6.234606092	6.201232124	6.233516074	6.217554994	6.296048392	6.185565095	6.305111069	5.601284398	5.594342065	5.440697628	5.358922938	5.465607358	5.404405865	5.251188297	5.520644408	5.467243714	5.684410416	5.399787402	5.706587449	5.109121827	5.290903092	5.491168111	5.358451053	5.3287357	5.44876943	5.503749675
Mm.127560	7.136342364	7.345511663	7.32408125	7.000304153	7.176082017	7.06864948	7.177191663	7.310391833	7.166362665	7.115572104	8.950866758	9.174736947	9.012897978	8.977780438	9.109197923	9.046513538	9.054979376	9.111377788	9.062102977	9.075365627	4.625948479	4.894138043	4.685470313	4.768310512	4.595288322	4.753501338	4.803733478	4.654128538	4.782167353	4.823863263	4.99694941	5.181799665	5.124147442	5.214350174	5.049624557	5.236288147	5.2084284	5.212393164	5.105297594	4.982689069	5.132231968	5.263469711	5.296927147	5.232508452	5.139790194	5.341529814	5.330764951	5.257377557	5.232383817
Mm.127646	8.290590521	8.143778041	7.904247977	7.112887932	7.724806237	7.917434596	7.184467998	7.86150099	7.271144994	7.712760147	7.370618326	7.427123911	7.446272029	7.40513491	7.44348929	7.419669962	7.386887888	7.407940664	7.339579461	7.371187597	6.014268326	5.946224318	6.081822175	6.052802572	6.157801201	5.987991167	5.992844676	6.09373805	6.039172803	6.052750046	4.525318717	4.479179124	4.4794877	4.386132809	4.475034602	4.459621123	4.533948915	4.520503241	4.459542701	4.49405723	4.598011107	4.344326873	4.504241286	4.394513292	4.415818982	4.504425365	4.427960887	4.343333249	4.396889427
Mm.127692	9.772857991	9.73016275	9.575033373	9.603416515	9.811074419	9.579664844	9.841934097	9.8394664	9.673921827	9.852465965	8.130161786	8.118431747	8.266884608	8.169889498	8.321844442	8.168099824	8.167857604	8.156207061	8.184258229	8.240481431	5.580207898	5.620732959	5.643349399	5.618768542	5.681479938	5.555945373	5.546485653	5.601824301	5.648640289	5.64981131	4.299178035	4.366849424	4.444115033	4.106016044	4.265766623	4.489418966	4.465780289	4.45389505	4.335086165	4.33042087	4.439785912	4.378297792	4.48499196	4.450971468	4.253123064	4.166806218	4.265003257	4.314884455	4.234203327
Mm.127731	6.869420353	6.906947549	6.751694516	6.801962908	6.956006965	7.040386999	6.996298235	6.921526867	6.823005636	6.851658296	7.266263476	7.244514855	7.309975926	7.136515781	7.184652801	7.202432305	7.238235017	7.236127466	7.151701519	7.322563471	4.710192412	4.642638695	4.760711694	4.793654222	4.78381529	4.825433847	4.791805766	4.759901847	4.892239083	4.949502022	3.407929252	3.584177386	3.749687345	4.031320795	3.40693072	3.949125234	4.303326125	4.047147234	3.108243448	3.866522382	3.601023921	3.576737505	3.819591825	4.065694809	3.645504322	4.007366613	4.259720075	4.01191912	3.721593274
Mm.12775	9.922833784	9.628142353	9.71032774	9.623909099	9.893153582	9.644499991	9.816184448	9.653796402	9.678005973	9.700416021	9.057546769	8.919385189	9.018430219	8.948877343	9.122863368	9.1302519	9.095713685	9.075739956	9.090777008	9.063986718	6.618431295	6.404999751	6.537910381	6.546857533	6.556949738	6.62247517	6.600195167	6.62175699	6.584414704	6.569502329	5.5168976	5.492086044	5.394007753	5.732616856	5.476823733	5.409293461	5.426127119	5.500855872	5.543368146	5.573037126	5.690256221	5.527843056	5.625515766	5.605113501	5.579162806	5.650318326	5.321679316	5.47498957	5.44982704
Mm.127892	7.608615633	7.806442129	7.869598373	7.493154783	8.060463622	7.953859802	7.416225379	7.810284717	8.075818329	7.906352897	7.120793736	7.11193205	7.091161065	7.119989309	7.11759966	7.057204041	7.109558746	7.137393064	7.131907665	7.117750331	4.458170501	4.361028164	4.410291046	4.390169851	4.380166046	4.422712695	4.487312221	4.480519019	4.414181536	4.48061217	3.375264913	3.405191052	3.410578847	3.086239297	3.368881469	3.326914295	3.389299352	3.519108812	3.361838905	3.472475755	3.602722437	3.381602095	3.464525955	3.358933488	3.362141117	3.035737468	3.335226917	3.375605122	3.404721609
Mm.127952	6.927273497	6.981721574	7.119993182	6.990466445	7.180758753	7.065747887	6.86505154	7.457631551	7.020222203	7.064668435	6.840118222	6.679937111	6.787074231	6.905663506	6.751882247	6.768644021	6.744535109	6.852469655	6.763795536	6.780000169	4.662142971	4.678126064	4.680063591	4.587643871	4.698959088	4.705951302	4.690906981	4.709387757	4.66587612	4.641032323	4.552950993	4.548568065	4.204762156	4.345467676	4.405071172	4.643014248	4.619901565	4.414438363	4.198869228	4.359815294	4.611856228	4.617322259	4.238062758	4.562142025	4.373357047	4.666896887	4.680773478	4.329512522	4.273360742
Mm.12798	7.710356935	7.809600673	7.665522563	7.748037398	7.837777892	7.785424452	7.709398645	7.469810914	7.826213815	7.677233752	7.298883742	7.220764232	7.284449944	7.251458674	7.345192487	7.297612463	7.314852068	7.227110873	7.309169345	7.321467975	4.64725591	4.540819257	4.572993263	4.648922807	4.572208318	4.594939354	4.552243925	4.632717756	4.541993142	4.582477183	3.194637449	3.091123369	3.184337087	3.245781072	3.108738873	3.068993499	3.051219304	3.280243099	3.126079541	3.106154323	3.242438517	3.11190314	3.16449856	3.132896841	3.089731987	3.193795196	3.005696695	3.050249378	3.083084448
Mm.1280	6.965619017	6.957288321	7.015596854	6.952691112	7.034251856	6.993537249	6.957032161	7.039765555	7.074711923	6.984721614	6.447620201	6.518200989	6.516272623	6.498325217	6.507727254	6.469224634	6.476739552	6.496849455	6.487906228	6.475173215	4.813417751	4.885661933	4.774677278	4.915182621	4.904169122	4.842192851	4.814699618	4.798829643	4.852866205	4.87808178	3.042130013	3.186085775	2.72427702	3.008000817	3.082037834	2.881528501	2.485254221	2.939083193	2.870120815	2.707468376	3.081378269	3.115262154	2.890381978	2.800789544	2.971049998	3.067743945	2.734588606	3.159470282	3.15546678
Mm.12800	7.24937027	7.697320333	7.887677997	7.991443465	7.314700192	7.826115706	7.404163019	7.51087136	7.720016243	7.739376668	7.007143978	7.00375715	6.99538618	6.985443193	6.967201306	6.980191233	6.968703366	6.985304367	7.052407203	7.001695906	4.617013102	4.611682696	4.66850401	4.712812771	4.627877405	4.746449685	4.62754152	4.684986796	4.680323833	4.735270685	3.639518949	3.867590884	3.573805535	3.592862734	3.839049343	3.641451139	3.682409289	3.618043918	3.608192256	3.510727625	3.418712109	3.635835858	3.483702318	3.658239271	3.692386453	3.562467859	3.713645198	3.892277539	3.789102271
Mm.128054	6.846446963	7.002928636	6.983654757	6.991359889	7.163256411	6.849310922	6.811896465	6.875139042	6.773081941	6.957835027	6.389583917	6.40337508	6.378685047	6.423498294	6.444718908	6.441510356	6.427480093	6.424016417	6.397219582	6.491176752	4.821726009	4.899279388	4.833250984	4.873708604	4.856147251	4.933320671	4.940284885	4.837409938	4.849712896	4.964407484	2.408772595	2.915276006	3.110930957	3.198982378	2.354213514	3.164217969	3.333244358	3.143077202	3.284052846	3.247818032	3.00957481	3.142234211	3.186751178	3.068037399	3.080298818	3.203333517	3.380899655	3.160224066	3.402508556
Mm.12814	6.808205556	6.816045189	6.934008299	7.028716215	6.963628441	6.926926281	7.095448884	6.959630007	6.902712695	7.15538881	6.691626026	6.684886694	6.738772255	6.680150388	6.703824771	6.757421876	6.7225473	6.728340527	6.73208747	6.799966282	4.649752162	4.688059806	4.636764649	4.639303013	4.659619766	4.622295331	4.591609861	4.48705157	4.658441669	4.69720069	4.1316298	4.125727082	4.142049457	4.032338223	3.951598703	4.269718352	4.239670851	4.149246468	4.08925762	3.97262972	3.981063895	4.055370884	3.860850321	3.996930656	3.906210598	4.109493867	4.215433094	4.170611777	4.085194652
Mm.12815	7.62489988	8.505503879	8.825376268	8.125004106	8.30142201	8.387191219	7.923793039	8.298210933	8.715709132	8.464448387	7.506650772	7.624751018	7.6664474	7.691141536	7.558229446	7.491019475	7.613303713	7.643263314	7.648394172	7.603180512	5.292544627	5.415800628	5.39788436	5.522349554	5.469314524	5.42315385	5.420534163	5.439363185	5.446385988	5.657459262	3.767151932	3.723473321	3.763804207	3.205401354	3.685171677	3.651727016	3.688086351	3.619893764	3.775985012	3.677786897	3.757028955	3.579283188	3.672339264	3.621337239	3.721937126	3.297178516	3.633700536	3.525680801	3.653210565
Mm.128165	9.889887616	9.616904932	9.76138057	9.691863116	9.826318724	9.586589203	9.78468325	9.899387443	9.798535295	9.759204176	7.868596997	8.07220561	7.96672779	7.871867895	8.018375174	7.858259969	7.860796417	7.866766081	7.892404615	7.883329845	6.554900232	6.636317754	6.444776296	6.443739012	6.372950451	6.376870959	6.445788489	6.445225265	6.393704031	6.368206627	4.721310214	4.779516388	4.66536491	4.303521243	4.675704601	4.629830191	4.670883693	4.954002255	4.754874746	4.746732956	4.84187065	4.626837909	4.751673252	4.716678107	4.746975552	4.337359974	4.480816157	4.764881983	4.712383221
Mm.12817	6.716438084	7.051067155	7.000364097	6.857244175	6.758364414	6.966561808	6.964540708	6.820345887	6.887893163	7.374880031	6.674826628	6.668820506	6.581591487	6.580682256	6.685038926	6.68272982	6.621195671	6.725742091	6.648085778	6.675439004	4.633934866	4.597266998	4.666603977	4.733298606	4.679593893	4.742513664	4.636362306	4.672027952	4.636155521	4.577617643	2.847439362	3.049837634	3.086959622	3.405317565	3.139321299	3.091155346	3.055827888	3.103641297	2.98186341	3.113479631	2.922188211	3.133833019	3.196923932	3.451918435	3.119802179	3.160366426	3.237929785	3.219095284	3.094653491
Mm.12818	7.079274923	7.003949773	7.279351068	6.985646598	7.243662751	7.699576647	7.056746178	7.185010811	7.109107639	7.511825838	6.747820845	6.82177619	6.811801737	6.756563939	6.906889926	6.843994635	6.741300497	6.67191056	6.763234491	6.778228948	4.656102681	4.628333032	4.640162014	4.571308473	4.69900986	4.684054113	4.685006758	4.568642949	4.667233797	4.604141252	4.002101506	4.284409276	3.937645113	4.173987463	4.054112614	4.211526539	4.250269911	4.275908582	4.151127515	4.054863895	4.263731158	4.21127295	4.058980692	4.205545876	4.256055228	4.116636774	3.930867506	4.158452985	4.221367871
Mm.12819	9.510777854	9.414896409	9.510360041	9.339851514	9.633471437	9.29728498	9.278956899	9.332477677	9.465858596	9.67232955	9.635748813	9.474733494	9.660609358	9.54351392	9.752578809	9.623173252	9.607386664	9.583510415	9.572711878	9.513854033	7.19433116	7.087089237	7.286262692	7.21017845	7.199123024	7.180152687	7.220251529	7.096187631	7.224700216	7.087033068	6.330746717	6.334949227	6.329530899	6.299246224	6.36934784	6.241632043	6.387808807	6.457568531	6.350368045	6.381115683	6.277972505	6.346169495	6.33525594	6.271764847	6.327930385	6.237171006	6.361784846	6.391330149	6.353826757
Mm.1282	7.25140005	6.927120359	7.292900305	7.3182076	7.029705294	7.179326464	7.548974662	7.051282483	6.917756184	7.076383964	6.842806723	6.914846561	6.749296841	6.824653141	6.801316744	6.959895611	6.816944659	6.839585479	6.793872525	6.767519179	4.69935211	4.626816428	4.715049604	4.52786482	4.674078753	4.678516209	4.726639088	4.520946693	4.553087407	4.60773615	2.989183376	2.929552913	2.770401399	2.93696767	2.886550125	2.623391918	3.021324146	2.680475156	2.821337287	2.922593768	3.129293668	3.0209202	2.834327206	2.913665831	2.937467129	2.96817504	3.211124826	2.875383652	3.092058486
Mm.12821	7.824504105	7.515052186	7.408420661	7.7793852	7.934741173	7.647548375	7.551328394	7.502407906	7.487065446	7.64189663	7.155508832	7.089693768	7.111078981	7.223016568	7.024045712	7.076135309	7.119440747	7.182838076	7.185492165	7.131921448	4.63416842	4.587710413	4.65177618	4.525830997	4.725012627	4.713308039	4.654164383	4.589541086	4.706872725	4.705684116	3.825862735	3.96197722	4.02266815	4.007417212	3.899523894	3.945355535	3.973204869	4.042261726	3.954429158	3.899471933	3.784462974	3.961174419	3.910314044	3.960283355	3.859069236	3.802428306	3.932091188	4.03819901	3.846853489
Mm.128227	9.706067659	9.536466036	9.516549829	9.717785458	9.750263199	9.498844892	9.706911874	9.58090735	9.558950536	9.397771526	7.644721547	7.593593874	7.611985934	7.630886717	7.596741249	7.613077431	7.70427447	7.61334882	7.653613493	7.589663088	5.07517194	5.12794703	4.973964592	4.967640398	5.023493244	5.03266001	5.087595088	4.986552976	5.026543256	5.05756191	4.375917884	4.512903582	4.34238742	4.5239763	4.543516145	4.453926444	4.550223727	4.61428327	4.448169799	4.463050244	4.283250749	4.366032615	4.32392596	4.364963702	4.304140476	4.36308615	4.373476911	4.46821079	4.378593923
Mm.12825	6.724055696	6.893094429	6.776652591	7.350350837	6.852244734	6.847685229	6.903913987	6.843003221	6.765735564	7.140200187	6.894925566	6.952815263	6.88510992	6.983658174	6.894900047	6.96519274	6.993024313	6.951081571	6.924972399	6.899920018	4.766909162	4.856939431	4.800417786	4.717967657	4.760414988	4.754282236	4.652851242	4.81257068	4.772658772	4.772146039	3.657623857	3.564421634	3.574073262	3.41031697	3.538445041	3.541522841	3.51598743	3.310770122	3.523546785	3.620625802	3.653407768	3.567415305	3.554736906	3.451037696	3.463101001	3.491415303	3.433355408	3.284592243	3.440745233
Mm.128273	7.242033069	7.231685522	7.196288523	7.408204676	7.4984154	7.485567509	7.275741528	7.245612943	7.446999845	6.891363321	6.954991914	7.026021407	6.962287271	6.972788567	6.991063044	6.965533248	6.939985098	7.043168873	6.981208398	6.946849651	4.512382452	4.544699829	4.496317369	4.55036179	4.428245122	4.514108005	4.549800157	4.440890857	4.53915885	4.523819582	3.421920277	3.271524217	3.320415102	3.309090932	3.262567194	3.249410644	3.267068629	3.266760833	3.295153484	3.250797236	3.33046473	3.184361062	3.359852118	3.300453376	3.306205516	3.349509737	3.286753366	3.349859897	3.340397771
Mm.1283	8.821588308	9.689824857	9.730899569	9.768800268	8.917823076	9.508124796	8.723427546	9.321298315	9.663418664	8.848280464	6.790264994	6.87840968	6.829386035	6.88891457	6.750666894	6.838560754	6.894826482	6.885591169	6.885289072	6.720597689	4.726678393	4.596360405	4.66850401	4.66430954	4.632463085	4.744876863	4.721192846	4.682641048	4.696731779	4.665842188	2.840136178	3.041795002	3.257482826	3.384403705	3.274964459	3.257693398	3.215598529	2.745007214	3.129336373	3.259105516	2.877069923	2.969432289	3.269718733	3.33895185	3.154856056	3.294499822	3.395317798	3.241094479	3.298633249
Mm.12831	9.999079954	10.00019406	9.926187529	9.56059363	9.567011057	9.944047319	9.525316068	9.425235058	9.97155482	10.05226481	7.844591809	7.711020299	7.823430827	7.745523519	7.819917019	7.800778443	7.732209631	7.772477138	7.721886504	7.743266029	5.186883453	5.13135402	5.047127178	5.061833021	5.139895014	5.11990489	5.097402188	5.063862211	5.226303577	5.070348914	4.225460077	4.332510705	4.166695436	4.285387386	4.205907752	4.23729327	4.155251004	4.470132771	4.330613512	4.39720047	4.435493446	4.387809315	4.31969957	4.43848064	4.407246409	4.322024828	4.101109254	4.24900338	4.359549338
Mm.12832	10.1527828	10.5349307	10.46894449	10.67385791	10.0408086	10.71110739	10.16493296	10.64026854	10.52351752	10.17905816	7.867667735	7.832009064	8.025644341	7.910323925	8.008352934	7.984679289	8.011721137	7.924134931	7.897660059	8.125657309	4.923858823	4.888519162	4.849198095	4.947288678	4.785908473	4.910593811	4.917264844	4.683895856	4.881463994	4.941167781	4.595367437	4.636640428	4.691710835	4.762422756	4.769982825	4.619297527	4.727069926	4.672100576	4.936839464	4.813794253	4.732885734	4.746312751	4.65695643	4.619067192	4.716871398	4.749921983	4.767564382	4.700442572	4.860772598
Mm.12834	9.412013374	9.416850376	9.09444674	9.235590432	9.312699695	9.174904937	9.66056841	9.20595922	8.988861914	9.172991009	7.466270387	7.401178981	7.338649672	7.428827854	7.363276602	7.415879956	7.424384283	7.442280595	7.399875126	7.447706574	4.882056421	4.850187408	4.886026269	4.908077233	4.995473139	4.903776795	4.958969819	4.960090384	4.873074804	4.948471767	3.734264701	3.519753451	3.808090873	3.562469652	3.499728249	3.587543589	3.507077398	3.298814904	3.52636641	3.521805397	3.538759874	3.549004839	3.671704125	3.540396339	3.483649529	3.678108526	3.68554853	3.323061205	3.496971774
Mm.1284	6.970662581	6.827352384	6.946869312	7.170605861	7.1904692	7.102105789	7.136021062	6.980836097	7.041228973	7.051017503	7.218174936	7.226326911	7.167035893	7.228436795	7.200827397	7.2380122	7.232393513	7.191914487	7.200302028	7.195738815	5.130767447	5.578152026	5.243213537	5.275085347	5.24557765	5.355646083	5.367395128	5.354416783	5.266048169	5.294025462	4.956863618	4.496256047	4.423874143	4.153520308	4.389237917	4.462826861	4.44285948	3.831303395	3.988083329	4.17907193	5.027261694	4.535925119	4.391994488	4.036635037	4.35231478	4.346726009	4.657754992	4.042652796	3.992908611
Mm.128411	7.668804444	8.799802514	9.211549138	9.369560707	8.046278495	8.724865418	7.808928003	8.677653431	8.945939055	7.916949426	7.362485597	7.267334432	7.294566678	7.404045764	7.372336	7.370283209	7.424721042	7.353509473	7.358243819	7.413784092	4.466168933	4.577701865	4.608704788	4.567889938	4.583286432	4.594827962	4.572849537	4.51436192	4.537248036	4.625263307	5.242679806	4.986862274	5.084038396	4.791321353	5.098545202	5.121490835	5.197728884	4.824891669	4.855532472	4.853469116	5.353316715	5.082752128	5.192774664	5.073002796	5.076292531	5.014440778	5.205092532	4.865964508	4.886123623
Mm.12848	12.20297098	11.94457945	12.22352507	12.05145359	12.31352665	12.17870608	12.24847006	12.1256126	12.28161529	12.43203478	9.123849933	9.129716947	9.286580408	9.205060455	9.190305892	9.178603039	9.178021529	9.203187536	9.167000744	9.150276872	4.692304605	4.64377787	4.617465301	4.590917836	4.563608159	4.693898713	4.644583879	4.663329441	4.670388392	4.68388209	6.140129559	6.398904959	6.371886021	5.304268937	6.261430912	6.311200118	6.37956723	6.461533266	6.52898467	6.539128642	6.578929018	6.210654198	6.365868083	6.399354428	6.403504913	5.298402869	5.977169282	6.385547598	6.385898989
Mm.128580	7.585429414	7.656629122	7.533665349	7.249082802	7.387926607	7.309274419	6.993738274	7.331137193	7.724284829	7.343888431	8.463118648	8.44975229	8.497936911	8.470514512	8.58530045	8.533765619	8.510182107	8.517722511	8.458342874	8.509277584	5.945961403	5.943897118	5.987221771	5.913253113	5.865642502	5.987747796	5.996405715	5.688825248	5.985456324	5.908359411	4.578849513	4.517593934	4.810955408	5.124943228	4.4649918	4.620922174	4.493049115	4.561863794	4.869874032	4.457116647	4.736776297	4.348564316	4.357514223	4.703015073	4.670541193	4.937173411	4.672258876	4.772728321	4.865706897
Mm.128597	6.868869801	7.236072514	7.168402576	7.317112979	7.319679325	7.194683516	6.802569404	6.864347575	7.105474788	7.130854714	7.489673943	7.450230337	7.396046479	7.571503664	7.476953522	7.457101228	7.478774842	7.495898621	7.491419713	7.446558639	4.560982854	4.543037407	4.526847399	4.556559406	4.540817161	4.5491301	4.628843477	4.553681705	4.636802779	4.53451346	4.712309322	4.56478896	4.716622628	4.788243045	4.724930223	4.733885219	4.672220421	4.729420995	4.742669205	4.735578169	4.732344734	4.603210365	4.68691422	4.622515314	4.831672156	4.717899611	4.655126766	4.719183608	4.751718629
Mm.1286	7.45041124	6.985706292	7.505831806	7.074751378	7.098885241	8.148530959	7.196815877	6.979134657	7.378346715	7.092262007	6.40881333	6.497095598	6.535937896	6.442920564	6.404981449	6.527143104	6.512710899	6.361809372	6.533034463	6.442256555	4.460584662	4.485508278	4.444368906	4.472636387	4.431887292	4.544949786	4.463833987	4.336003858	4.508802625	4.481373086	2.662434698	2.614693886	2.407484391	2.606065902	2.37656344	2.567000921	2.058307717	2.299136615	2.051543234	2.424917634	2.914020795	2.703058704	2.918004409	2.851136872	2.889753594	2.978218747	2.737438288	2.780278644	2.617816089
Mm.12862	7.018361684	6.833274246	6.842611091	7.147294904	6.802447203	6.840557161	6.863948004	6.961457006	6.988929543	7.07986387	7.142002024	7.11290132	7.125991489	7.12136429	7.078439253	7.110175302	7.197403338	7.154918919	7.16506661	7.141301207	4.662517652	4.703328842	4.594054167	4.634283919	4.625744082	4.664334124	4.565347914	4.4933284	4.537615818	4.601515368	3.980074624	4.288519162	4.410749207	4.586801007	4.486358677	4.502947557	4.686388095	4.594142453	4.285692379	4.349935607	3.862929147	4.263054825	4.325743956	4.566487506	4.403062213	4.378686062	4.719854203	4.65066263	4.342515627
Mm.128627	11.35776098	11.65061512	11.49319107	11.56167586	11.256989	11.61009826	11.36786144	11.15621433	11.55287744	11.27066925	8.26737668	8.383517106	8.336283112	8.462697042	8.516066701	8.54560741	8.437501731	8.268952788	8.522377586	8.482035681	5.046341827	5.243541583	5.133816793	5.234902119	5.237375635	5.286689224	5.1813278	5.04487135	5.273257967	5.287071528	4.612519066	4.760276248	4.967979315	4.438120002	4.859537451	4.906966872	4.935922332	4.865855029	5.03532378	5.002197277	4.809118686	4.769413503	4.831237309	4.712801814	4.772679809	4.399703892	4.850426866	4.82933754	4.758986526
Mm.12863	8.911702034	9.108059576	9.06658373	9.212777065	9.082152872	9.09838958	9.217402931	9.131792669	8.967369066	8.684713844	8.529820976	8.645121836	8.634167922	8.523499444	8.633777713	8.620391313	8.582696601	8.629935881	8.636758779	8.667200807	5.700994457	5.757146807	5.815675881	5.849724178	5.7988282	5.741622	5.71133818	5.859109132	5.781349976	5.770935787	5.169460062	5.173809041	5.211019708	5.174484606	5.116746472	5.24395848	5.267005464	5.378102648	5.250065841	5.248931796	5.203870344	5.043042798	5.26318987	5.258684971	5.074402145	5.067589623	5.052188874	5.241315937	5.148145047
Mm.12864	11.11694098	10.9884428	11.07639161	11.16560458	11.14719445	11.14186018	11.1102475	11.23156818	11.11491491	11.03581781	10.12774353	9.880403238	10.05170821	9.8933613	10.16305952	10.19641615	10.1215354	10.03427967	10.07353921	10.05177744	7.842780962	7.670968816	7.600380591	7.687384677	7.7534778	7.780720835	7.778642393	7.76430844	7.719159827	7.705960564	6.489845739	6.270916479	5.868965389	6.262439156	6.034001299	6.192514868	6.039618404	5.828901386	6.095831655	6.357093451	6.226295378	6.557666605	6.0505475	6.118948703	6.387565597	6.240203458	6.3915821	6.232103976	6.661996956
Mm.12867	7.777912222	8.484454133	8.568869662	8.575403591	7.667928925	8.545933488	7.833403323	7.901851063	8.2306928	7.040073789	7.371586918	7.491041107	7.335368599	7.395966717	7.318713501	7.357154898	7.362112066	7.430336496	7.334230965	7.383127832	4.850786491	4.853297343	4.672295093	4.835313351	4.814624004	4.685156081	4.792661848	4.853845362	4.868780265	4.99978656	2.918890549	2.953835082	2.980174481	3.111483316	2.900806907	2.925360136	3.483505619	3.094629057	2.871315481	2.898788487	2.856567075	2.899922455	2.941129378	3.127063386	2.87788258	3.05894981	3.414249648	3.105301083	2.943847244
Mm.12871	8.170718666	8.237515609	8.181572437	7.919425896	8.197018716	7.845445388	7.723421833	8.024732546	8.133876184	8.375135539	7.446025314	7.486958994	7.537395904	7.502428275	7.462715158	7.402857684	7.410723018	7.484996901	7.487995107	7.430488204	4.851771072	4.984117524	4.937853491	4.893245678	4.912255239	4.868162441	4.863313783	4.92862188	4.90003323	4.918854744	3.681843307	3.739222591	3.625798552	3.776937403	3.7074599	3.710873985	3.620103973	3.816679706	3.674380879	3.683391717	3.622393663	3.612423602	3.614575175	3.719452631	3.683069766	3.651862995	3.642223293	3.773015301	3.715927728
Mm.128733	10.52448196	10.7195471	10.58659277	10.32415775	10.68657245	10.06332192	9.668450571	10.21042347	10.50463124	10.57213187	10.26480851	10.26311241	10.30104385	10.23557208	10.77697583	9.995229955	10.1849171	10.068862	10.14209246	10.28454364	8.091074811	8.006759352	8.11351432	8.114568162	8.381459847	7.839041621	7.981837062	7.826828078	8.020004356	7.994785866	4.576429765	4.9852128	5.009599008	3.714002229	5.162403149	4.908959348	5.185695705	5.178380264	4.926052531	5.053723	4.922552512	4.949050173	5.056746257	5.185972356	4.861827427	3.645679654	4.927255475	5.057724609	4.978318582
Mm.12876	7.120896544	6.807064334	7.173179662	7.123252486	7.020123376	6.883731619	6.84498932	7.271834657	7.026475188	7.009042251	7.185293915	7.151018188	7.072466868	7.191459728	7.119279822	7.099637131	7.118822745	7.165717305	7.181953866	7.063651073	4.702698141	4.577167337	4.671348443	4.542200531	4.597644914	4.67434752	4.562924332	4.543494819	4.582518297	4.654441257	3.947157812	3.876474549	4.094883473	3.69656075	3.909478784	4.075873996	4.00876569	3.524678701	3.73690632	3.81580823	3.978576035	3.898921534	4.059569433	3.82405359	3.86881983	4.069402259	4.100846493	3.719264209	3.834679149
Mm.12881	8.849577243	8.469759731	8.568096672	8.241342818	8.790300296	8.414151595	8.718049737	8.772845042	8.485571837	9.115394469	7.922538955	7.849332243	7.8195364	7.93179808	7.843785074	7.872317402	7.95833613	7.890651365	7.884705068	7.928598239	4.628539209	4.641132022	4.699464135	4.700401624	4.640413128	4.669975422	4.618188782	4.711668218	4.730666383	4.653744366	4.576808821	4.717697769	4.976295178	4.998552776	4.668397502	4.943779354	5.105593255	4.887362496	5.031078902	4.837075617	4.704034438	4.752363655	4.984831775	5.089032304	4.724111737	5.107959445	5.273726811	5.128563055	5.131046184
Mm.12884	7.024188485	7.402964812	7.333643388	7.263785452	7.108773976	6.86487295	8.563992176	7.461992313	7.667740465	7.542932093	7.46398235	7.436733719	7.434002354	7.416060754	7.311680802	7.494392954	7.42698735	7.336400615	7.431062684	7.353538644	4.62223759	4.614562891	4.614192184	4.614121919	4.607422374	4.474965559	4.456957173	4.566329437	4.555972602	4.591551625	3.041585937	3.035289937	2.865941799	3.019129932	2.916523999	2.954493407	2.96924285	3.094100801	2.991251882	3.048180858	3.137932421	3.108177179	3.075308325	3.006735564	3.045681431	3.088325667	3.000596344	3.08474147	3.09886031
Mm.12886	10.65349176	10.95486951	10.88446114	11.14487417	10.60390049	10.95311739	11.0103475	10.83079442	10.96619696	10.35833813	10.18244215	9.868912712	10.03725909	9.944719281	10.08648479	10.03918888	9.939057063	9.922721732	9.893917958	9.972609015	6.454440437	6.376398087	6.381330006	6.458037765	6.345106621	6.364677377	6.313064717	6.327540096	6.368579354	6.358808297	6.599850526	6.602677906	6.481536222	6.591403382	6.482757731	6.534705734	6.089613302	7.000231478	6.340615358	6.474355353	5.996137325	6.491310535	6.042043592	6.061886258	6.56745208	6.525210458	6.704816933	8.453425234	6.555995883
Mm.12890	6.952209662	7.605732197	7.037163139	7.212337348	7.080432503	6.887221667	6.903127452	6.961976003	6.718217537	6.845595343	6.89174488	6.839178931	6.803228625	6.896906707	6.883526157	6.864787238	6.896859639	6.910030937	6.972982077	6.880066753	4.531639116	4.471579289	4.51285264	4.376493336	4.318927138	4.640468157	4.48492972	4.583604507	4.43187953	4.393033923	3.525455363	3.231591098	4.044909548	4.301024107	4.230675489	4.012366974	4.420485778	4.247341234	3.979329541	4.045918312	3.490165644	3.675432848	4.003288832	4.510628199	4.213691156	4.023702635	4.487841538	4.391548399	3.902830636
Mm.12894	8.87049388	8.486098981	8.515884963	8.695512675	8.611906718	8.604451406	8.644705518	8.533701934	8.682266154	8.455093787	7.817376626	7.744657493	7.701453837	7.767574377	7.793873356	7.856229376	7.885592291	7.837625023	7.823160682	7.853141616	4.815871797	4.974868718	4.882103201	4.91163642	4.913100976	4.928547933	4.997279538	4.884773553	4.960855022	4.939570273	4.754090953	4.853319384	5.069827261	5.181719141	5.070968064	4.984090028	5.102916534	5.074399374	5.104244238	5.019132346	4.835774232	4.955221011	4.969501587	5.088579599	5.053530166	5.008264382	5.120175963	5.086912917	5.065087926
Mm.12895	6.810730455	7.188290224	6.959961398	6.849352591	6.944840662	6.954290503	7.109146243	7.16169057	6.949176867	7.400040811	7.468599251	7.541199518	7.497738784	7.536001926	7.543422343	7.505279585	7.540962389	7.517079439	7.513094403	7.471768141	4.90392795	4.854026696	4.870361282	4.948467788	4.964150402	5.105178272	4.974181135	4.949023553	5.008881032	5.024921953	2.691170115	2.490915858	2.722165147	2.687137107	2.294495206	2.340298195	2.096962555	2.058232547	2.804910308	2.778670252	2.838991032	2.872640218	2.596602392	2.630303409	2.706697406	2.687029151	2.3306715	2.55656772	2.850858903
Mm.12896	9.367397174	9.376765152	9.373395348	9.485613019	9.152517764	9.221626483	9.21664605	9.223039303	9.290540737	9.025659318	7.743176174	7.786374661	7.780312422	7.659922037	7.874650949	7.617108849	7.694119251	7.545562502	7.588779484	7.620556015	5.197118663	5.06470749	5.004807946	4.967640398	4.994639406	4.996085888	5.035807697	4.889752458	4.962232201	4.805874064	5.48748775	6.267323254	6.055713881	6.273491913	5.983502399	6.065491607	6.182421844	6.116591065	5.858364605	6.014840974	5.485108215	6.11478405	5.904056144	6.378439817	6.06608876	6.189065261	6.424824955	6.333294917	6.14002191
Mm.12897	8.652136156	9.098973639	9.645104165	9.35491463	9.041418236	9.127946796	8.501862626	9.128280743	9.350285962	8.394158029	7.503888417	7.39887944	7.401696951	7.649180945	7.354168614	7.452738917	7.398784717	7.424484723	7.449368072	7.460954211	4.657584091	4.323769039	4.392361288	4.380525615	4.429206679	4.43359207	4.441258128	4.391670742	4.38064272	4.576397585	3.849996217	3.888293462	3.758526585	4.191074015	4.14732933	4.251905333	4.21108166	4.11215132	4.192076337	3.998612935	3.821725973	3.905901104	3.725430912	4.177290143	4.162990462	4.246441717	4.324493471	4.144796039	4.050911641
Mm.129	9.029803468	9.210108868	9.368499275	9.198523506	9.000156279	8.946158475	8.944221312	8.953923509	9.030703921	8.676330141	6.660134933	6.614426132	6.63286969	6.651485654	6.494157127	6.62209101	6.603479634	6.664439028	6.660806774	6.579217801	4.690945639	4.615260409	4.724143819	4.639303013	4.635891065	4.676850473	4.682351716	4.755494913	4.585870008	4.616039417	2.5021595	2.27267366	2.247926707	2.655616955	2.403061071	2.393975196	1.698557273	2.055053555	2.692015218	2.20910313	2.716529343	2.492341092	2.67826481	2.561048492	2.794533168	2.667414083	2.523528201	2.614468113	2.831701756
Mm.1290	9.743447706	9.68951919	9.831681861	9.703996344	9.930734506	9.601127218	8.864747012	9.191704876	9.684348008	9.964728895	8.791559709	8.695639791	8.684691559	8.732592178	8.776496548	8.748454014	8.701134744	8.722530866	8.668029473	8.679007143	4.924087594	4.856939431	4.914957514	4.850093664	4.804775462	4.942487392	4.900384226	4.876917233	4.927784295	4.814903919	4.056243427	3.934580324	4.00881153	3.83427908	3.860873508	3.915026895	3.968383563	3.858594379	3.949560241	3.986539205	4.278622601	4.090838916	3.748708578	3.806813333	3.809103758	3.685917543	3.996494963	3.919136474	3.73922978
Mm.12900	7.67185477	6.96927635	6.880265661	7.435002303	7.448094044	7.391816983	6.834028665	6.840615887	7.348932435	8.121573526	7.318465344	7.358597306	6.92678858	7.147066911	6.855679736	7.049721412	7.0385154	6.905192015	7.392014301	6.948673887	5.031680578	5.079628564	4.645986466	4.903417089	4.618575471	4.870549911	4.808912316	4.674232483	4.97714173	4.601733987	4.011333242	3.163873761	3.698934084	3.051308707	3.082984366	3.351236793	3.381479644	3.280335469	3.907502004	3.286990941	4.096536759	3.22715446	3.421878371	3.237993609	3.294371411	2.922510799	3.581254343	3.11533515	3.757723073
Mm.12903	7.143412236	6.908803655	7.101145701	6.944124518	7.392713371	6.872837779	7.230786511	7.186696998	6.961928532	7.079649285	7.920012088	7.961882532	7.823469437	7.944810644	7.858357034	7.8820477	7.925875391	7.899767943	7.908412027	7.859851255	4.955208915	4.851750497	4.864045865	4.868414341	4.903587412	4.739689648	4.85700016	4.750766119	4.911483401	4.877930697	3.730569745	3.673479553	3.677922434	3.832242369	3.688588775	3.633863707	3.75555351	4.034656077	3.772693826	3.693468923	3.635653888	3.68512165	3.774664366	3.857584228	3.616064232	3.635693162	3.889233619	4.108289817	3.752030295
Mm.12907	8.999399645	9.181104868	8.76307035	9.12227576	8.67480228	8.830166594	9.017003768	8.999041399	8.693951309	8.835137496	7.674305876	7.540217425	7.529976464	7.553293079	7.662508343	7.441701817	7.559177963	7.449029271	7.532232342	7.464135894	5.628793124	5.469283007	5.542541411	5.59989296	5.562460377	5.491470905	5.48245522	5.464587405	5.500966105	5.494582677	4.777944717	4.860175817	4.870087503	4.897589853	4.915106904	4.846518463	4.719727312	4.754269749	4.751315542	4.712528596	4.492582723	4.852650281	4.631785721	4.636239465	4.802258989	4.797737813	4.85956088	4.886070608	4.81530784
Mm.129136	9.300878622	9.172834387	9.00351558	8.848466822	9.217004154	8.960147817	9.096474446	9.115248616	8.984871242	9.052443026	8.415314021	8.351815982	8.398152251	8.303693236	8.563032068	8.411554899	8.403701504	8.290894297	8.343894722	8.265757427	5.890170728	5.83949213	5.828146437	5.904898998	5.872971762	5.900778177	5.884906937	5.861077797	5.882267477	5.827888494	4.842069474	4.851853686	5.007031256	5.184123445	4.955302555	4.821925091	4.871444346	4.871964644	4.979862013	4.888994379	4.842589993	4.711498143	4.918829951	4.843237088	4.898748269	4.93327478	4.842360245	4.819425347	4.791340499
Mm.12916	7.535059537	7.789689413	7.62092318	7.674710344	7.251105886	7.652003167	7.761321411	7.520528834	7.729604164	7.436508641	6.833590417	6.885755747	6.838232486	6.903911194	6.753511771	6.872027067	6.870007192	6.899983774	6.884990535	6.788039689	4.84341002	4.951740193	4.783321246	4.813725728	4.810694712	4.799450882	4.806273427	4.808360129	4.9418563	4.837662042	3.030839413	3.016977197	3.20795654	2.958468025	2.974105126	2.796971288	3.017273557	3.110873266	2.859069038	2.8480093	3.102261195	3.054651841	3.185465447	3.132668633	3.061376648	2.961128538	2.964885163	2.944766103	3.05598183
Mm.12917	10.73576098	10.94810484	10.83837417	10.94684466	10.75457438	10.84922409	10.74770098	10.81054438	10.79329	10.65346414	8.369366838	8.369369706	8.360974301	8.449798233	8.424711565	8.463496746	8.415350412	8.335398696	8.385156371	8.427707372	5.573463449	5.520132498	5.458389635	5.525195131	5.427127749	5.527683102	5.527623876	5.489560909	5.50783598	5.527294045	5.378022455	5.399528248	5.545056018	5.366673629	5.447080217	5.211077073	5.021717401	5.151349754	5.419239952	5.342017536	5.419762906	5.233567629	5.437829398	5.289609879	5.350112164	5.393488073	5.070459452	5.270548721	5.383851587
Mm.1292	9.346584977	9.867152583	10.00019943	9.933893262	11.29494477	9.909144782	9.224807728	9.64101985	10.05661333	9.136499067	7.19883584	7.352798452	7.227586601	7.449949089	7.185322421	7.326358067	7.346904968	7.336116773	7.32265215	7.258827668	4.307261228	4.621496424	4.426105073	4.476392119	4.417077669	4.488038072	4.614686955	4.495267674	4.492094272	4.438609469	3.688175764	3.961908564	4.087704029	4.421471619	4.039219464	4.257017534	4.369133063	4.342709285	4.152446415	4.095851426	3.607960698	3.856472759	3.996274195	4.345509794	3.860806415	4.055748906	4.471054332	4.334641826	4.055070377
Mm.129228	8.522632411	8.27093439	8.015860365	8.018834307	8.49329378	8.057687021	8.99493349	8.064230588	8.116832796	8.954349058	7.180379211	7.191302976	7.154893939	7.202106953	7.193905831	7.204097943	7.241509887	7.194462045	7.186519159	7.228703603	5.223260789	5.116852021	5.108547792	5.199795616	5.184358575	5.110780214	5.172455311	5.066558878	5.180451295	5.092082977	4.151300636	3.983499844	4.265554369	4.43524659	4.131219948	4.235824203	4.416265527	4.207627027	4.205940272	4.172580222	3.982475863	4.097474633	4.154476988	4.441860581	4.150271254	4.280414234	4.378664485	4.213388554	4.030404864
Mm.12925	10.988025	10.83521447	10.76849841	10.68625754	11.05905011	10.97138485	10.57719841	10.76522128	10.79385501	11.03010424	9.87566348	9.696728659	9.867822865	9.726439356	9.966480055	9.85445519	9.820477459	9.765164443	9.741250344	9.717767411	6.813392583	6.603369291	6.693252709	6.723638856	6.704442403	6.74712402	6.781798212	6.592090366	6.686048194	6.641516613	3.999325621	4.077373668	4.052420042	4.008213997	4.068922511	3.962548913	3.905274804	4.020309872	4.039217958	4.124643449	4.092628908	4.05550549	4.190657608	4.140219579	4.110476855	4.042723957	4.150483218	4.161140283	4.185873131
Mm.12926	7.952952809	8.242208268	8.010014779	8.020239132	8.407252596	8.58137304	7.827956543	8.126387455	8.141078305	7.97915164	7.942048674	8.102469456	8.063744721	8.046933876	7.976807354	7.891048662	7.969225888	7.972578888	8.005777687	7.942203171	5.165082294	5.196107781	5.212070854	5.17689466	5.139305372	5.082865415	5.133987377	5.157693964	5.153525585	5.120539108	4.820734591	4.644782647	4.735608129	4.715280252	4.577167573	4.759749677	4.627808792	4.290718818	4.641542747	4.607002923	4.836727087	4.525993419	4.69527419	4.753972113	4.772208177	4.905314923	4.791037468	4.575561863	4.873972474
Mm.129265	8.808961539	9.153334329	9.23479808	9.145491851	9.123514009	9.194328474	8.925848713	9.032670516	9.242029065	9.444256218	8.648496545	8.65084172	8.880900012	8.796648618	8.983119698	9.037552627	8.947160157	8.872193493	8.918029545	8.918812726	5.225682468	5.104954158	5.214481415	5.167249516	5.337436221	5.377491092	5.333540005	5.279678646	5.419466764	5.45721988	7.487724126	7.39859853	7.747073206	7.888132182	7.804282337	7.913384	7.603378264	7.71177907	7.807402713	7.724815657	7.526766984	7.55636085	7.643057121	7.967317478	7.834551888	7.839167577	7.661938873	7.813296849	7.728260221
Mm.129279	7.129374378	6.939870408	6.986121054	6.860267638	7.420402175	6.89159135	6.944212449	6.955182685	6.794027575	7.115995956	7.756800033	7.741275459	7.556632599	7.802619916	7.608323059	7.682182126	7.717899987	7.826382102	7.640486016	7.638664173	4.785797071	4.670301631	4.588374479	4.779344775	4.802840782	4.685517652	4.824170323	4.778446909	4.750747382	4.594975639	3.033061474	3.077623868	3.145574852	3.393747941	3.271234091	3.143675214	3.415338853	3.348961854	3.34341516	3.202337781	3.028544095	3.034195103	3.153551513	3.262271091	3.141603517	3.128129521	3.283853056	3.239744912	3.044499409
Mm.12929	8.191947991	8.033752177	8.066749193	8.130763345	8.158969137	8.055505224	8.214578875	8.060028623	7.832535004	8.235733908	7.801665987	7.77858121	7.684723698	7.738445504	7.811509165	7.667378852	7.795801182	7.743429464	7.692815358	7.690066971	5.517325445	5.554173144	5.512742075	5.562373646	5.585649583	5.461381735	5.529287973	5.268654291	5.41788583	5.494582677	4.792749186	4.579842745	4.677901869	4.589868005	4.582555982	4.53023963	4.71587855	4.318303649	4.470242321	4.495536314	4.73045922	4.527080595	4.570705634	4.517935921	4.448379681	4.519373243	4.782995798	4.364934968	4.551788334
Mm.1293	6.741340507	6.838460019	6.84898741	7.005828389	6.791346899	6.694865175	7.018760813	6.881507738	6.887323645	6.846266519	7.656647827	7.571601041	7.500004364	7.635474115	7.45624818	7.565362189	7.593426449	7.580818897	7.64732643	7.479258492	4.388715836	4.510017135	4.496610213	4.544574175	4.442556606	4.556033839	4.553562702	4.553968783	4.370162831	4.534194562	3.568251231	3.521429629	3.799002563	3.601413776	3.673270136	3.785889164	3.752197988	3.324570688	3.421907618	3.555344798	3.713259342	3.572419205	3.837600881	3.65622891	3.682058178	3.833886677	3.884099614	3.417505376	3.487221856
Mm.12930	9.687847557	9.639958707	9.675063813	9.572039251	9.671617483	9.568250722	9.7388814	9.521102901	9.675063509	9.548704427	7.191064815	7.167711111	7.141571528	7.142920441	7.006431589	7.158027411	7.061145888	7.163345176	7.116258127	7.188324751	4.68672007	4.762218323	4.725954283	4.70763534	4.634749477	4.67267598	4.449203312	4.570805476	4.604693876	4.722355818	3.4050115	3.220130995	2.941042827	3.147878426	3.328295412	3.007590204	2.834867559	2.941902381	3.056758578	3.148355071	3.574068589	3.481855592	3.186245688	3.061238972	3.335248726	3.366267288	3.103446899	2.979969098	3.182911484
Mm.12932	7.552500247	7.886396494	7.979868773	7.504715781	8.02758485	7.987659295	8.486733721	7.772715578	7.518612149	8.000894192	7.485082837	7.434181655	7.524233485	7.556420551	7.531717525	7.573553045	7.553179474	7.594284995	7.553502709	7.524245989	4.92872115	4.875164117	4.990420097	4.926518483	4.860720322	4.833439986	4.785425424	4.908179536	4.876524259	5.013556613	4.625786472	4.497376489	4.539543468	4.355214514	4.61040307	4.444248712	4.583035564	4.362288681	4.467070549	4.507931494	4.635747703	4.560204553	4.45393721	4.378785143	4.548092715	4.29354799	4.600227014	4.278805097	4.375090581
Mm.12935	7.301019358	7.241266834	7.490322159	6.964092671	7.272949485	7.257746216	7.398839653	7.244307311	7.482408269	7.030469995	6.99289615	6.999391975	6.923244205	7.002417934	6.960159582	6.975929626	7.049757997	7.060096819	6.93227071	7.0678416	4.572268739	4.633873925	4.66850401	4.526662868	4.597644914	4.545877177	4.473868936	4.512892649	4.635084004	4.54550394	3.515139168	3.321227253	3.451035203	3.355884749	3.631550584	3.468581559	3.620143189	3.268377395	3.218410788	3.368924316	3.50509854	3.427130587	3.273831092	3.336546491	3.514693408	3.431379274	3.581717578	3.154938162	3.248324309
Mm.129387	8.796796769	9.166428399	8.905951682	9.052298133	8.732090407	8.870770428	8.821587422	9.042812801	8.94248408	8.842816255	7.255779668	7.169455562	7.124956895	7.204872945	7.120811097	7.197290821	7.204535563	7.16042015	7.179263755	7.125907835	4.672240437	4.931507484	5.034808943	5.028723831	4.99797561	4.984680865	5.040618762	5.053752109	4.998770809	4.939702272	3.413782166	3.374767411	3.551132221	3.291276618	3.354390816	3.188627699	3.376161836	3.274125113	3.093297851	3.182440776	3.456740167	3.451956231	3.415155017	3.309308997	3.372721247	3.189853333	3.512682188	3.283663319	3.253571628
Mm.129420	7.088273741	7.132188179	7.15013455	7.063829817	7.265037033	6.939705886	6.866338847	7.034853698	6.900468541	7.170050759	7.223162387	7.247520022	7.20109012	7.284816635	7.169462214	7.221101347	7.24555934	7.206049917	7.241427998	7.211889291	4.531639116	4.33265044	4.416879562	4.315992138	4.431887292	4.408091644	4.538860806	4.561767603	4.467847279	4.530402313	2.783639599	2.885907967	2.989336464	3.103630293	2.813068023	3.00419487	3.015368176	2.994275023	2.873541069	3.116540603	2.963075292	2.912862815	3.037778114	3.141144792	3.040928559	3.028632551	3.097537848	2.974952501	3.177485552
Mm.12945	9.760186084	9.486576304	9.385577067	9.181024121	9.813362471	9.250723581	9.577676308	9.328545212	9.457683977	10.12133891	9.626065907	9.506319125	9.555811022	9.628340233	9.664293722	9.717014157	9.661420708	9.546680697	9.551607421	9.660649248	6.665181555	6.491955137	6.488211194	6.665627881	6.65293246	6.69666442	6.64167634	6.600040388	6.687959236	6.730618395	6.183324335	6.128838914	6.405047715	6.601650161	6.081734118	6.439422019	6.200480447	6.164903742	6.363716614	6.436199962	6.230482587	6.266121784	6.190132169	6.364498525	6.135485027	6.474349007	6.095393131	6.074820031	6.406852938
Mm.129453	8.911227432	8.663060608	8.913075243	8.375186308	8.944251363	8.65008096	8.359151917	8.91865461	9.000453542	8.938835494	8.077163405	8.003432682	8.088666225	8.113699111	8.198808325	8.059974706	8.004923698	8.04950516	8.016986944	8.068047357	6.584539477	6.358014217	6.281475633	6.372354991	6.540517598	6.456217424	6.375999811	6.512047219	6.266069134	6.37973256	5.103058621	5.040149144	5.076936818	5.224591116	5.004860827	4.812420191	5.084527876	5.036685506	5.021340653	4.967477204	5.091327085	5.020571787	5.203148235	4.989371852	5.135988365	4.750805211	5.015703123	4.991741216	5.067335633
Mm.12947	7.071836388	6.83383669	7.138854379	7.146125865	7.183748743	7.011879905	6.910523651	7.117968956	7.186185945	7.065669889	6.884021145	6.891252993	6.885327688	6.924330192	6.86932369	6.904805719	6.918767882	6.922289601	6.917920735	6.906860547	4.595221697	4.742092045	4.560535972	4.692866709	4.672731269	4.659249058	4.697685229	4.595963726	4.657070848	4.675232604	3.340492857	3.210802795	3.118624462	3.211395694	2.952938271	3.200901115	3.450961553	3.068220062	3.301787638	3.302790939	3.490765945	3.324766942	3.212860649	3.23536715	3.148606947	3.222382683	3.484346524	3.068053251	3.289725988
Mm.12948	7.867341382	7.5623375	7.775885355	7.624438389	7.94812386	7.790878035	7.905087076	7.6215744	7.623642272	7.886213151	6.865315317	6.815607927	6.74625966	6.905663506	6.727333739	6.857944733	6.818498955	6.819065881	6.687242291	6.810184083	4.63570254	4.630350278	4.539475258	4.477641646	4.47665312	4.401899776	4.435553978	4.46488625	4.605792288	4.601770777	3.623742427	3.469649696	3.82327212	3.527701161	3.351996716	3.838685158	3.902633771	4.010346345	3.782383782	3.66352565	3.728717476	3.635964726	3.733265649	3.673161432	3.441141922	3.599566809	3.816097618	3.884375694	3.805446641
Mm.129481	8.3907191	8.387092875	8.39890902	7.735730641	8.563754484	8.356685477	7.809330461	8.445686904	8.357182701	8.679489428	8.149359348	8.049195237	8.152870414	8.040377811	8.140127329	8.151996726	8.071509079	8.081618333	8.060810782	8.116810709	4.962680253	4.637387413	4.897953896	4.861962777	4.759386826	4.902065633	4.731158474	4.891714192	4.836726012	4.961850643	3.802178996	3.996134009	4.301451678	3.533810744	3.842312885	4.11663383	3.939514658	4.046020937	4.175007739	4.215546035	4.397036494	4.196179095	4.224310814	4.088533059	4.028504024	3.986763688	4.106052706	4.202814584	4.001617704
Mm.12949	8.098009011	8.317282803	8.175477215	8.053322919	7.809475879	8.062103051	8.095142065	8.0336855	7.951302987	7.874786876	7.415989572	7.456120283	7.288076338	7.446854164	7.376688956	7.424690459	7.484438208	7.46859375	7.415896978	7.466724098	4.685025647	4.680466791	4.506380148	4.412367375	4.534880272	4.57066247	4.609706806	4.655330131	4.426841715	4.584913022	4.395519088	4.529566731	4.230604252	4.148261234	4.097357345	4.320995042	4.266942951	4.698139349	4.387788128	4.586211395	4.481983649	4.621243877	4.465407696	4.679616942	4.496342312	4.085549675	4.135169201	4.469563168	4.550669922
Mm.12951	7.891324008	8.263788914	8.102891126	7.814297908	7.895520528	7.854120803	8.114963405	8.157609536	7.895937371	8.110294454	7.977368355	8.002413877	8.015905297	8.005838836	7.993373082	7.93102673	8.069829341	8.08601963	7.979456538	7.984141767	5.019569304	4.884404598	4.957159152	5.044409904	4.928115644	5.051366141	4.868310856	5.065851514	4.921377114	4.952599713	4.167937904	3.871407291	4.428211112	4.413046796	4.274156083	4.305072947	4.364033358	4.261940508	4.30756136	4.302395701	4.081316465	3.654377469	4.240584144	4.316330288	4.173496829	4.285094188	4.48559791	4.154189599	4.215423472
Mm.12956	8.739376263	8.90511882	8.603142019	8.605281012	9.196597666	8.888058702	8.635102007	7.981972254	9.012126721	9.56224213	8.711741195	8.770765622	8.849100177	8.823679355	8.925652889	8.863922563	8.987495906	8.780249202	8.768535714	8.90528924	7.846036017	7.736624647	7.88358047	7.9549359	7.858658143	7.994259946	7.884021739	7.841220005	7.925099983	7.784571538	4.583584759	4.578864362	4.258574805	4.714210115	4.606642148	4.662907551	4.245552476	4.454948823	4.605230908	4.587720402	4.421550619	4.606572644	3.933372839	4.453358986	4.576786994	4.633189363	4.309267795	4.436925939	4.487987799
Mm.1296	6.856364837	6.920360761	6.770758667	6.903498429	7.032625247	6.978861672	6.831536984	6.975244195	7.056124974	6.72946929	6.718232517	6.621069451	6.615270647	6.742681545	6.605041948	6.60625705	6.697046964	6.589471587	6.548488271	6.564171683	4.289028571	4.365473137	4.491150504	4.449874724	4.48568424	4.442655527	4.383107424	4.516925984	4.425579317	4.326895304	2.952323343	3.029659017	3.132554315	2.945400462	3.184551914	2.966866255	3.003223312	2.929104765	2.733643738	3.057755423	3.046875563	3.008292007	2.839648293	2.851205258	3.006063905	3.020890139	2.872879742	3.003312084	3.129133936
Mm.12961	6.833473974	6.838533309	6.794418613	6.860504559	6.717613054	6.878696662	6.957939038	6.88344668	6.949979862	6.731280054	6.583946081	6.624179477	6.644223037	6.665594951	6.557005898	6.585044094	6.572404412	6.657356669	6.604192456	6.632804834	4.638976679	4.692723271	4.613722959	4.694001786	4.632207092	4.624021768	4.748037873	4.620235325	4.675126696	4.646788124	3.1628567	3.231591098	3.243040267	3.414029429	3.226057008	3.387481317	3.532746965	3.427823253	3.340658943	3.255063208	2.951401897	3.065622627	3.263568232	3.21590847	3.362558235	3.266763622	3.487030273	3.427996856	3.26782028
Mm.12965	6.866289603	7.175287893	6.921505533	6.985468499	6.89848839	6.848246111	7.043832143	7.201364112	7.011584517	7.181996325	6.890542141	6.99222224	6.812630018	6.910951763	6.888066759	6.959512274	7.075505276	6.993762128	6.96835814	6.837547156	4.7356484	4.840088343	4.68265923	4.765350295	4.691638472	4.815851559	4.780618622	4.572091297	4.851084117	4.822871234	3.122198966	3.087799671	3.241878179	3.176328647	3.100962402	3.263228262	3.325478183	3.55899752	3.239639357	3.227469817	2.964711203	2.979231028	3.050763842	3.026187397	3.158920383	3.100015354	3.140434304	3.115529616	3.003780016
Mm.12966	6.874744019	7.002422121	7.013413739	6.998478877	7.002642969	6.890473839	7.255395045	6.779968031	7.098374358	6.958677247	7.040236276	7.033513829	7.023973319	7.135224651	7.009465043	7.14896126	7.04466001	7.050896543	7.134036791	7.038341399	4.729131547	4.74391176	4.746576758	4.782025984	4.790844383	4.949084149	4.855924042	4.989249625	4.794412902	4.8188945	4.521358091	4.624072795	4.816349023	4.931747915	4.73588859	4.873633479	4.974516111	4.816533496	4.689689453	4.779548332	4.465273787	4.761158348	4.747819199	5.012163318	4.73736015	4.783214904	5.065827163	4.824259927	4.597623335
Mm.129663	8.951344727	8.841618757	9.25207141	9.004740504	8.853344543	8.927118174	8.843337506	8.727169916	9.078028082	8.766039125	7.118175697	7.044761362	7.017909757	7.047311874	7.020768932	6.966807545	7.040487972	7.009813256	6.963707519	6.974287164	5.856963693	5.834391162	5.937545519	5.934778358	5.79103959	5.74471767	5.757329439	5.795364925	5.813086196	5.749580087	3.876357504	3.678450474	4.051391455	3.311499698	3.532271833	3.760767925	4.151906786	3.780688668	3.696536547	3.787663291	3.932461624	3.903234955	3.873839317	3.511804646	3.725219032	3.657767684	4.249072166	3.899471329	3.786393276
Mm.12967	7.562946307	7.432986548	7.545249271	7.582839153	7.513395103	7.546167304	7.124282052	7.492478534	7.518030162	7.582648153	7.971521927	7.963512565	8.019291487	8.011716178	8.007198488	8.003367457	7.983895404	7.986879798	7.952454824	7.975314091	4.990181647	4.964875869	5.017444617	5.015842262	4.993397958	4.976319765	5.019967203	4.983787447	4.982316908	4.977304566	3.73476756	3.680401613	3.582714613	3.603717817	3.67888456	3.616831616	3.673102217	3.696691857	3.611508242	3.665444369	3.818719363	3.75552643	3.831113537	3.689260735	3.710445625	3.652957657	3.68235638	3.65033968	3.770178978
Mm.1297	6.872769074	6.815905982	6.943956709	6.948882968	7.11956143	6.81403598	6.90052654	6.781943424	6.85458617	6.865157671	6.491322509	6.595474706	6.478211859	6.56141454	6.443817062	6.483801393	6.519451404	6.617956778	6.516437753	6.54986305	4.696836394	4.578088036	4.612155866	4.57503189	4.680693882	4.585122135	4.725733126	4.727569133	4.639364424	4.713666668	4.266945095	3.711098523	3.774271447	3.927078821	3.83025572	4.381460301	3.715216346	3.403589301	3.516137524	3.88866552	4.325161442	4.023296351	4.031766073	4.033986381	4.057003225	4.433100058	3.892333177	3.987117007	3.89341222
Mm.129840	9.098547533	8.903366029	9.274831064	9.165495238	9.178862554	9.310033292	8.703557289	8.746472441	9.380936737	9.54972631	7.495529887	7.687614882	7.663006861	7.533332136	7.694781729	7.581463327	7.554561173	7.587951328	7.645207718	7.627464254	5.721355034	5.867426012	5.785104854	5.739434939	5.72819191	5.725576162	5.802984795	5.705404766	5.835900029	5.78116412	5.400197539	5.763870499	5.513680635	5.516694976	5.564815749	5.447921552	5.494413338	5.523839622	5.39504678	5.463591814	5.405557997	5.476500491	5.447747846	5.54354671	5.572113064	5.430483258	5.446977773	5.535278612	5.522829271
Mm.13000	6.894798612	7.210215892	6.787233341	7.260296242	6.89796966	6.825171969	7.072693864	7.217221008	6.847750197	6.926318814	7.19051911	7.123242898	6.980754164	7.116015071	6.99177683	7.018000413	7.095861296	7.051486076	7.07028113	7.031845916	4.974593738	5.031649709	4.521432292	4.632693904	4.6140163	4.631848188	4.687042672	4.502074962	4.66159216	4.68162414	4.996366509	5.189807662	4.964212155	4.909705614	4.999142538	5.140073956	4.932123226	4.995535885	4.844540737	4.88045967	5.190163435	5.140964832	5.196990123	5.178900082	5.186212862	5.211301618	4.974906594	4.996939026	5.043867485
Mm.130002	9.463740557	9.6023757	9.627497928	9.462750661	9.403670262	9.43391974	9.402117562	9.577055597	9.517090356	9.390403833	7.927244334	7.948696229	7.991863839	8.04956725	8.059959709	8.05006264	7.996369588	7.902667006	7.976845874	7.982126772	4.756581561	4.751906398	4.737654923	4.880877028	4.860751223	4.858708843	4.883126065	4.831329124	4.979858169	4.761728563	5.233566693	5.235850632	5.282999666	4.560816173	5.188799818	5.267518285	5.049511136	5.102903525	5.062453099	5.206312676	5.484917418	5.266591593	5.300892968	5.327145481	5.396619298	4.625390315	5.088182804	5.16626338	5.248240717
Mm.130005	7.576533032	7.428574289	7.828146224	7.422857179	7.525001734	7.411201962	7.276151709	8.037078735	7.729935681	7.39922165	7.12973269	7.193883679	7.221503856	7.188778644	7.246128151	7.223966329	7.235003028	7.247044816	7.210467116	7.240590858	6.017420462	5.988217346	6.150903128	6.033963468	6.136059892	6.02923799	6.0134879	6.158916785	6.110474466	6.183423391	5.002540139	5.043162986	5.018548774	5.00684023	5.126650384	5.138538692	5.100713259	4.950908561	4.865901991	5.014064923	4.946810205	4.936465292	5.03324055	4.916298345	5.136441264	5.109197975	5.203760747	4.919548671	4.877363506
Mm.130054	10.80034719	10.82213274	10.76721305	10.70515206	10.80974508	10.66860807	10.7431636	10.81763214	10.8048942	10.90009993	8.857165517	8.96057484	9.076757582	9.059591368	8.93248104	8.885351172	8.960257338	8.958939151	9.012677189	8.962053934	5.687212654	5.778576279	5.791128625	5.797392794	5.780061231	5.7339396	5.793876002	5.705389984	5.811020927	5.709554301	5.406451863	5.421095315	5.259368745	5.329948821	5.384308251	5.483457034	5.490995974	5.514558023	5.350352156	5.45298931	5.523017228	5.454657992	5.362617592	5.477250945	5.416242921	5.522872899	5.410939667	5.395206975	5.348661232
Mm.130148	7.896091507	8.136598681	8.025068853	7.857119729	7.96815799	8.004374085	7.994243098	7.641185923	8.222200914	7.870613612	7.150218849	7.239074672	7.149349242	7.180273025	7.217339408	7.217965651	7.192871155	7.221528982	7.167048841	7.197579361	4.692378167	4.578584697	4.590132967	4.590741002	4.606307361	4.556612697	4.664782179	4.650145167	4.664845975	4.654520053	3.066662001	3.216969289	3.053451701	2.926665236	2.914144668	3.223818262	3.258118367	3.220886921	3.104968159	3.123704517	3.303401436	3.289173464	3.213957591	3.143238303	3.137993247	3.33140584	3.249887409	3.361865321	3.264526855
Mm.1302	6.855385884	7.959999628	7.490173327	7.406406282	7.077695402	7.089750951	7.163341212	7.162944207	7.428209217	8.178404511	7.525528955	7.643117206	7.558898633	7.597019002	7.552957223	7.571068006	7.581822341	7.563179398	7.576131777	7.584099495	4.538342777	4.775566845	4.755431119	4.596829692	4.713230484	4.901379411	4.735660568	4.763196151	4.647880302	4.750160748	4.009415823	3.99671398	4.161294453	3.823429159	4.046577904	4.084888372	4.161663429	4.061923855	3.911452049	3.967427908	3.865302595	4.066959	4.03230937	3.87167488	3.986873003	3.882738336	4.146914573	4.022628688	3.866587638
Mm.130260	10.05856973	10.03125618	10.06145994	9.985045343	9.971559283	9.725413309	9.769506993	10.23429066	9.972488638	9.928547247	7.83439716	7.948325638	7.936707766	7.930098063	7.85155627	7.842753878	7.874888804	7.906258479	7.928645999	7.840169512	5.138862964	5.281682283	5.246370812	5.160968415	5.187330485	5.222031546	5.199732067	5.218437062	5.150121708	5.097187588	6.14261887	5.985288009	5.951295186	6.195489547	5.966830319	5.898337554	5.895327415	5.988721862	6.024234336	6.014821222	5.998177537	5.965114883	5.95812725	5.9006391	6.081883306	6.069190874	5.951993948	6.060184673	6.029168875
Mm.13036	9.692320638	9.516338863	9.434613165	9.439298372	9.537456219	9.475886893	9.125880394	9.582264746	9.388025846	9.432710668	7.819646174	7.840904306	7.745235577	7.768316089	7.760083874	7.729585755	7.772863891	7.717109022	7.749912007	7.687541272	6.336689925	6.461888642	6.304872309	6.347622602	6.316673923	6.247540831	6.207619851	6.230489994	6.198905143	6.205370216	5.589625367	5.643077019	5.421122683	5.583525731	5.519772979	5.407916536	5.318574247	5.299369801	5.421475326	5.521800189	5.2042276	5.459819793	5.090973504	5.300022618	5.411443618	5.571627027	5.701752126	5.555047618	5.429839952
Mm.130362	6.868225375	7.031004308	6.929878474	7.066408116	7.137035564	7.330055005	6.998817203	6.884532296	7.232821509	6.970291934	7.728418137	7.705871716	7.721621267	7.669673734	7.716995786	7.62607087	7.669117499	7.667086226	7.649436202	7.690809365	6.073906161	5.970911515	6.000361301	6.033743673	5.986072209	5.969028329	6.028467782	5.78965109	5.972913106	5.795547559	6.841144849	6.897538946	6.666825228	6.740905807	6.701601033	6.57812263	6.500229718	6.856186352	6.662547266	6.747482898	6.904385511	6.942359495	6.984968536	7.054414511	6.940252512	6.648891455	6.326380974	6.79842074	6.963654809
Mm.130422	9.121695284	8.694612394	8.657671947	8.168172847	8.736249195	8.666832124	8.600021724	8.01997446	8.763518399	9.36469655	8.954925689	8.812578916	8.956997711	8.875081714	9.082617863	8.979920195	8.995594085	8.88780063	8.943831245	8.981033355	5.819787156	6.080037754	6.026920187	5.927122917	5.933623202	5.84925914	5.929221328	5.893683021	5.98568717	5.924288614	4.776995616	4.823610047	4.738473117	4.461012369	4.763132818	4.680361119	4.809889802	4.799329779	4.884664204	4.915006751	4.88253951	4.480521664	4.651082161	4.61622314	4.72586735	4.419543121	4.694017104	4.731620168	4.681247872
Mm.130504	8.200837217	8.317732017	8.085258226	8.194358141	8.204085597	8.219635736	8.216670894	8.358796149	8.016171174	7.895343	7.762727851	7.861658735	7.77010471	7.819170512	7.750087176	7.765442421	7.763577653	7.783555229	7.755202947	7.738887703	4.670246162	4.762199808	4.665157562	4.722354578	4.752670051	4.654969405	4.806837783	4.69359552	4.644867964	4.695411074	5.022962364	4.994866773	5.111328983	4.937821573	4.928978843	5.03160804	5.1804195	4.81498535	4.775695306	4.894945922	5.005043664	5.051930862	5.0698893	4.961190194	5.012015443	5.077291873	5.257787573	4.960216259	4.91316839
Mm.13052	7.216805466	6.961306479	6.936135385	6.918663228	6.938187408	6.9517655	6.834079451	6.932937723	6.873685456	7.143503805	7.215553021	7.249024585	7.19857979	7.248214314	7.147277426	7.147837034	7.229863217	7.281597236	7.285764529	7.126560496	4.602579867	4.393313088	4.262955783	4.442199991	4.544742456	4.439641176	4.489327971	4.493901921	4.5076163	4.560427635	3.88813727	4.245490527	3.920808645	3.866626137	4.546176521	4.195007634	4.153513323	3.894720362	4.032817037	4.100036794	3.794167703	4.249693839	3.692412163	4.2123353	4.550525294	4.130985042	4.351132033	4.503122771	4.723898901
Mm.130610	8.769253383	8.765881655	8.916590434	8.827221245	8.842883106	8.853206527	8.72813762	8.922383251	9.057377423	8.725588662	7.9125041	7.920226885	7.929263021	7.866081777	7.994173565	7.916697751	7.931462496	7.974906396	7.942643878	7.952672523	5.399500262	5.58380409	5.572345965	5.356688509	5.409452089	5.383414007	5.403533592	5.521066899	5.507869717	5.375935231	4.495630444	4.451131316	4.513739111	4.241847642	4.404933907	4.456076689	4.491275262	4.573347608	4.639579853	4.447691425	4.763580816	4.507298523	4.794282302	4.62592257	4.624189798	4.302555923	4.391309941	4.500868431	4.535419067
Mm.130656	7.931864087	7.969139256	8.048133919	8.11120647	8.142697585	8.080320851	7.911543828	8.026776944	8.022167257	7.914900785	7.331301388	7.318960527	7.321661017	7.378624361	7.344541777	7.348389623	7.357739011	7.304784481	7.285680201	7.314275672	6.532066931	6.533726674	6.530645873	6.584439772	6.550031095	6.528078801	6.5632695	6.486524789	6.538777062	6.556260861	4.919407455	4.807958412	4.775383462	4.903679779	4.686466621	4.865178972	4.585778158	4.664892861	4.783326956	4.830138351	4.749908662	4.840194294	4.661481516	4.628665507	4.755384706	4.9308518	4.668128898	4.728057253	4.848609173
Mm.130665	9.009602675	9.005311737	9.025202118	8.813309181	9.071820525	8.917965377	9.022332127	9.007015189	9.036340542	9.064404575	8.478979506	8.293808884	8.458824834	8.477290472	8.576544014	8.475843613	8.495414695	8.491713695	8.539412492	8.448274735	5.131907625	5.098544266	5.232959324	5.166561519	5.211956888	5.273693126	5.148873015	5.130533129	5.238259073	5.166813207	4.714669871	4.855503101	4.901580917	4.713003268	4.817237813	4.791340426	4.658726152	4.948409321	4.84316894	4.765341282	4.542809292	4.862973246	4.993867669	5.016924892	4.826776331	4.716229431	4.84113864	5.283541026	4.952730285
Mm.130701	7.504966501	7.843731749	7.703215938	7.319173427	7.199846497	7.750002266	7.198877936	6.99346093	7.545883977	7.170966175	7.117177192	6.994559466	7.02544129	7.068519396	6.966375325	7.102004892	6.995026797	7.05914118	7.153675521	7.085670484	4.561061306	4.502224604	4.705884931	4.694067374	4.643852333	4.434602149	4.613692538	4.815718492	4.645756928	4.578836509	4.308681126	4.431787774	4.477274685	4.448014472	4.455879265	4.591638279	4.562760601	4.448365993	4.361669241	4.428923356	4.34642034	4.510348308	4.576453059	4.576243099	4.431377412	4.508662787	4.659535255	4.585206627	4.381558493
Mm.130721	8.473706448	8.351300431	8.247755585	8.043974414	8.314509451	8.168984381	8.23137099	8.17425781	8.2568546	8.595377009	7.534330422	7.625107843	7.672526997	7.563785073	7.678432166	7.555790411	7.532671221	7.602085872	7.55863787	7.633336736	4.952431351	4.931439249	4.954060054	4.937026257	4.962378775	4.947254895	4.887615229	5.027998981	4.911369049	4.893997989	4.075192407	4.261238412	3.957183582	4.035116099	3.975964841	4.042397888	3.607820365	4.05801595	4.125360979	4.20977572	3.99946363	4.121889649	3.855731527	4.051013935	4.027541967	4.011200512	3.775052488	4.093641021	4.107744388
Mm.130769	7.339210628	7.195285839	7.204616222	7.228102488	7.083893401	7.014889052	7.400836354	6.907910785	7.458117835	7.348882698	6.822305935	6.810635333	6.793667711	6.835908462	6.741410979	6.828915546	6.839967204	6.829578465	6.876040679	6.773636115	4.550699313	4.745515062	4.658016537	4.662155482	4.635891065	4.586917853	4.761437135	4.778447414	4.664734441	4.841574101	3.355958229	3.463152179	3.313379117	3.358117165	3.411821272	3.404314272	3.453773981	3.495180757	3.314440022	3.288885996	3.347365396	3.464595281	3.296777589	3.362553049	3.398860634	3.39018864	3.389602236	3.394977906	3.434283131
Mm.130832	7.076956546	8.056023666	7.957666502	7.840203815	7.358410764	8.459094912	7.186512781	8.092995363	8.033150335	7.165803743	7.708759081	7.743482425	7.564790686	7.652711341	7.526104697	7.686164605	7.658507245	7.648906845	7.752671888	7.580858137	4.488369069	4.543092435	4.615048068	4.528523452	4.431297752	4.465184058	4.559055195	4.430209485	4.585360569	4.515980929	5.259550888	5.03027838	5.35206021	4.961781527	5.215832672	5.424393845	5.519030669	5.197184329	5.038132717	5.222457816	5.382074053	5.046430289	5.424150957	5.29438702	5.232983832	5.227780483	5.513224731	5.243971011	5.058242307
Mm.130883	11.08522401	11.19780089	11.08000598	11.21642197	11.23473344	11.35787936	11.30475985	10.89140794	11.21440896	11.01879913	7.920415624	7.952057639	8.031246831	8.000733128	8.035046624	7.910166095	7.960413189	7.960494906	8.008813157	7.974934488	6.335553812	6.33841945	6.563432719	6.468600902	6.42002588	6.321887695	6.398129618	6.340984125	6.536355932	6.322242482	4.937408687	5.141818273	4.784518419	4.855995121	4.986915447	4.955285927	5.009622059	5.040928156	4.945952678	5.045910147	5.133209358	5.075869858	4.937633008	4.974847045	5.145070833	4.951855862	4.927590477	5.160429147	5.247323892
Mm.130902	9.395753411	9.454139439	9.315390709	9.249247183	9.431294377	9.256305949	9.139957801	9.44315747	9.48644447	9.702265863	7.84666778	7.785292193	7.850385671	7.878596255	7.810910529	7.89679612	7.887503511	7.855738537	7.81595387	7.823957786	6.423198491	6.344350823	6.268424116	6.361461658	6.381954256	6.406036383	6.339297125	6.385392928	6.313822637	6.413021235	5.057215915	5.304642185	5.374693913	5.441243609	5.231650326	5.376285747	5.483876251	5.457987193	5.351698985	5.285043756	5.123845529	5.374500428	5.39397061	5.583138773	5.20414222	5.348092959	5.591052031	5.594364859	5.347676063
Mm.130952	9.821866044	9.449575914	9.504484581	9.336737089	9.766252378	9.402305554	9.621778906	9.432986509	9.452236656	9.933015784	7.76148285	7.932609409	7.856867499	7.794483839	7.816553444	7.786263017	7.828731163	7.819815061	7.865443369	7.875137139	4.967131013	5.094696873	4.992444872	4.937686462	4.98156385	5.058261872	4.973259386	4.956861547	4.911903454	4.948193626	4.460832481	4.762829965	4.745415263	4.664291693	4.834211966	4.641596908	4.821239946	4.72269783	4.615229999	4.624108175	4.26971395	4.606572644	4.818825294	4.676484014	4.770033712	4.592919634	4.631730719	4.669494223	4.618742289
Mm.130982	10.39453238	10.9545229	10.88844887	10.9281926	10.72762594	11.02240527	10.49738487	11.10747758	11.02155657	10.48036744	8.01847305	7.958750363	8.029031126	7.905705468	8.045895079	7.951159016	7.828847268	7.942430336	7.884374678	7.96701979	6.909770476	6.744184989	6.952869683	6.889128431	6.772944202	6.833208892	6.774934172	6.653742325	6.856843764	6.701627644	5.672250693	5.838891591	5.923464471	4.836260138	5.831703179	5.9803319	6.162602886	6.270427699	5.984567683	5.942592638	5.939398983	5.905774938	5.980597019	6.100800976	5.995383245	4.956533188	6.007232457	6.063185036	5.974032739
Mm.131	7.070699693	6.819657772	6.925415978	6.919077073	7.579864557	6.842228307	6.954513741	6.985710666	6.756256715	6.849628529	6.559290451	6.558824672	6.562888544	6.481606781	6.483594939	6.582242119	6.534265938	6.492956727	6.564960085	6.534474149	4.418341347	4.403873467	4.442099475	4.336906773	4.569066476	4.494808659	4.430973151	4.367868563	4.26658266	4.38316822	3.607730601	3.607548436	3.209472784	3.071399281	3.425501253	3.603293646	3.284573585	3.297528855	3.089072562	3.099602134	3.368981684	3.583467797	3.116606265	3.303563927	3.360584932	3.687569352	3.209036828	3.51336677	3.39476377
Mm.131038	8.743837764	9.222039389	8.958684761	8.898641374	8.538534139	9.095158022	8.709552591	8.930496066	8.903568667	8.736187429	7.27551963	7.337032364	7.284222639	7.355665072	7.303527244	7.290453105	7.318751717	7.306116003	7.350697585	7.324495534	4.802614472	4.804625905	4.955389459	4.946324178	4.856742277	4.797994599	4.851908028	4.818753983	4.855062105	4.803464039	3.794341426	3.960340166	4.078022747	3.777042942	3.929529328	3.870554719	3.913643614	4.053407436	4.089528707	4.035515867	3.901848044	4.018989656	3.993712516	4.016942318	3.956180855	3.520858747	3.843393056	4.076213601	3.950125954
Mm.131074	10.08578358	10.04521174	9.908589837	9.935940686	9.985926154	10.04239073	9.624840073	9.960483866	10.09239622	10.20924893	9.042814162	8.899196892	8.846027963	8.988001271	9.124665456	9.220802401	9.041682608	9.004688742	8.972541173	9.134765088	4.954666121	5.182824381	5.053234508	5.140084826	5.010396968	4.992929655	5.165496377	4.944358615	5.038664048	5.055147519	4.450545712	4.285643483	4.398623852	3.913305999	4.434079542	4.378257147	4.3419888	4.269617672	4.337119734	4.360385952	4.506893088	4.34670016	4.38311928	4.323512199	4.396484486	3.893339717	4.386502847	4.166318527	4.22688805
Mm.131097	7.263261824	7.616374986	6.984554934	7.139045913	7.548968984	7.743757882	7.273386908	7.086175604	7.244155936	7.204510603	7.114523891	7.098640727	7.159714154	7.128015209	7.148280709	7.124245964	7.134252616	7.109071057	7.099366485	7.122595961	5.315411624	5.202946159	5.227213824	5.216189201	5.111801554	5.171531097	5.157711264	5.289079141	5.180087784	5.132361527	4.013911609	3.992919408	4.078880316	4.331043741	4.157022379	4.173786338	4.248841244	4.223926622	4.021448247	4.117242423	3.958007005	4.054474856	4.208461687	4.409898494	4.127591495	4.245189138	4.24047578	4.336288193	4.205362797
Mm.131098	9.293105296	9.14767002	9.125104295	8.974296852	9.370142316	8.891653849	9.164734565	9.182686845	8.967909534	9.352247909	7.435805194	7.443039184	7.471276016	7.4614621	7.431348472	7.377664491	7.422354787	7.438992227	7.474909085	7.412752873	5.160442608	5.211758031	5.133634309	5.194140992	5.164388531	5.113240915	5.119341764	5.110830468	5.186855149	5.167647519	4.575689357	4.653410686	4.287396828	4.176121687	4.460083983	4.317525856	4.311056394	4.390535231	4.310005329	4.387367036	4.529094377	4.387116004	4.393582726	4.392970059	4.346104989	4.114225823	4.238918178	4.382972383	4.478447846
Mm.1311	8.427301443	8.059267632	7.61632224	8.013297752	7.318468818	8.077098787	7.349828428	7.748723803	7.675146036	7.403070684	7.164824062	7.279424121	6.721277733	6.699129078	6.646880493	6.675684281	6.689434545	6.677445274	6.700837658	6.646188387	5.318803388	5.312273945	4.558527765	4.58571641	4.502493911	4.617002642	4.596067918	4.700928859	4.484170827	4.585829335	5.164986735	4.126477496	4.23658462	4.084462529	4.23175845	4.109944882	4.168681322	3.933258655	3.777333149	4.033548027	4.343155623	4.056005933	4.133891733	4.080524925	4.094616942	4.056188702	4.95444284	3.873422391	3.849352421
Mm.131135	8.447231309	8.49675219	8.621967918	8.347417462	8.575365759	8.304181728	8.130718772	8.260203913	8.692752582	8.895147912	9.406751086	9.371293796	9.453796555	9.45196667	9.510569373	9.454176981	9.425628468	9.419683157	9.467029641	9.474456572	6.041879388	6.06043279	6.021441635	6.045430201	5.981293331	6.063295363	6.003276358	5.99157651	6.099890536	6.037494192	4.68369664	4.67449173	4.649635271	4.726185245	4.682962048	4.695375324	4.698235683	4.600781018	4.734363935	4.751735004	4.807045403	4.698466508	4.598070511	4.676249888	4.70123517	4.633302514	4.649187833	4.608981335	4.630381053
Mm.131150	9.626305529	10.13399707	9.966000004	9.91903671	9.671161876	10.20499234	9.982635956	9.610874991	10.12311863	9.41074807	9.846971689	9.802183313	9.85328279	9.772407714	9.991599273	9.820143573	9.675786722	9.817539087	9.732871148	9.831291499	5.343744781	5.174421311	5.484316339	5.378976025	5.288775107	5.274813742	5.317477161	5.139135873	5.306878748	5.091581836	5.978196087	5.921889986	5.860223782	5.365357168	5.956578256	5.953837824	5.619769562	5.929464613	5.964158421	5.973219189	6.274124054	6.033974431	6.113395387	5.897977882	6.173383901	5.817179294	5.49753328	5.993054884	6.250036476
Mm.13123	7.310273646	7.184347948	7.786652383	6.864881877	7.223320721	7.863941382	7.333541154	7.127114069	7.068956446	7.006296873	6.927864306	6.826639794	6.794807543	6.920449218	6.867662662	6.849497339	6.91903478	6.896670074	6.945439626	6.874291743	4.558243749	4.671120581	4.65418019	4.602502853	4.640446743	4.454645346	4.615680567	4.709342449	4.533465684	4.608925768	2.893725013	2.580185246	2.488679245	2.921183283	2.914455694	2.584414609	2.982702372	2.56403266	2.772025214	2.763302887	3.072683738	2.778057985	2.786843417	2.959041366	2.843517903	2.652141844	3.016347051	2.747034568	2.903802867
Mm.131237	8.558499521	7.801771588	8.282987618	8.263577277	7.761661586	8.159125599	8.018817504	7.943652134	7.817788734	8.574862294	6.783476948	6.798815874	6.7321899	6.794923027	6.664023276	6.774091992	6.714774895	6.720312185	6.799200339	6.730651739	4.510445886	4.487492694	4.548838833	4.459780211	4.485554536	4.446093493	4.590958625	4.586787633	4.45286416	4.529475933	3.092217122	3.186698163	2.892941362	3.298367725	3.138276533	3.142956415	3.054542954	3.091639865	3.126628354	3.162190347	3.045959387	3.171277138	3.072092383	3.393967028	3.292116828	3.134997642	3.206673171	3.161306124	3.104244521
Mm.131264	7.05628539	6.969257974	6.966004055	6.96632117	7.108683903	6.995194475	6.978661521	7.003490735	7.259008431	6.972500972	6.915929678	6.888855517	6.80431261	6.873346435	6.806718301	6.855669702	6.822079923	6.788257911	6.877828517	6.853857859	4.777145893	4.787218792	4.829738814	4.79942473	4.96071023	4.807680466	4.851868074	4.875923832	4.863500369	4.852263463	2.904216179	2.923184527	2.997230901	3.103788224	2.901417556	3.041340575	3.058612846	3.020632716	3.013727068	2.968968581	2.94092688	2.957013794	3.01047673	3.029723035	3.010223339	3.013905065	2.978628834	3.07331331	3.002329795
Mm.131266	9.60324974	7.151587101	7.043983207	7.059355113	7.271942526	7.027072228	7.337221759	6.975863394	7.354186432	7.244362229	7.030898975	7.027144665	6.992162261	7.01157149	6.968456403	7.014248015	7.028618224	7.034481926	7.072694733	6.984944132	4.711239664	4.751774196	4.727892791	4.677488416	4.736612569	4.781193818	4.744653413	4.663086379	4.703289221	4.771703189	4.239956886	4.640484036	5.089297398	5.21262941	4.538174264	5.344567642	5.224763953	5.30056916	5.233035332	4.906722911	4.30007596	4.775540435	5.247369128	5.373848635	4.733646098	5.418796498	5.498696741	5.663233002	5.479363419
Mm.131323	6.956321825	7.249480396	7.251828277	7.257396947	7.06460272	7.140586133	7.165013716	7.026475984	7.203672263	7.159416829	7.071970086	7.059045738	7.045640922	7.045364688	7.135449344	7.026493991	7.069645622	7.026121394	6.984258037	7.068340577	4.50152207	4.466568639	4.298604312	4.43319016	4.321827765	4.457625998	4.480516608	4.325222321	4.414164472	4.450776706	3.777427716	3.746381373	3.632492791	3.392206573	3.567664956	3.624234246	3.621069526	2.846885317	3.540104403	3.531948725	3.672388963	3.579535406	3.565723475	3.38731994	3.584577639	3.586453901	3.592464374	3.266529821	3.566958838
Mm.131328	8.912120386	9.106770968	9.369423482	9.260418107	9.228592479	9.217084829	9.165165174	9.032902731	9.279759912	9.112526702	8.76961517	9.081582619	9.168276914	8.928436617	9.126953042	8.824032901	8.961029939	8.94703814	9.025604104	8.990975507	4.66967525	4.794586836	4.759391907	4.805239867	4.65483976	4.641466127	4.715435274	4.64909699	4.763963823	4.707366412	4.04916838	4.24971429	4.244136336	4.133240132	4.153770803	4.162103585	4.171408575	4.143660566	4.116220143	4.035724057	4.075897489	4.089858615	4.234756431	4.168339565	4.156497965	4.190971387	4.134537923	4.210933785	4.155085115
Mm.1314	7.09426878	7.234755616	6.811072708	7.116067039	7.003402117	7.172236324	7.384638719	7.434118914	6.888620408	6.933570296	7.945579604	7.785617012	7.541233656	7.684538504	7.5558516	7.623671141	7.664725703	7.674786169	7.775484326	7.550384555	5.397714627	5.230379014	5.142811765	5.12301996	5.015326426	5.160748579	5.133877313	5.057132592	5.237006924	5.023264072	3.87883681	4.047745593	4.047157888	3.966711846	3.939098241	4.267344782	4.407734843	4.403062523	4.200425892	3.991512804	3.932871516	4.0674824	4.052705983	4.259391157	3.996669387	4.044466491	4.395582488	4.38707075	4.129458483
Mm.131406	7.61288285	7.885915152	8.068405699	7.764527888	7.963866651	8.224459815	7.328360492	8.138307411	8.127345964	7.742400288	6.990145392	6.882018884	7.010691831	6.929192668	6.953614027	6.992480781	6.944557502	6.971804325	6.918117777	6.869218293	4.939504737	4.93519484	4.840948077	4.870510925	4.912750408	5.018597267	4.951654702	4.86388053	4.960216054	4.943273858	3.381732233	3.461269351	3.18840148	3.400458566	3.296620329	3.499850288	3.425500884	3.55378754	3.439922381	3.409860307	3.508219741	3.457252708	3.252537197	3.433298026	3.407971487	3.413953719	3.403084365	3.459011922	3.333846861
Mm.131408	7.765165398	8.292632519	8.288597274	8.104918395	7.886013086	8.079080026	7.918814041	8.141313603	8.27117669	7.91621459	8.65674402	8.704779027	8.703159918	8.636957529	8.747454617	8.635907588	8.637215283	8.717607316	8.652201257	8.698567335	6.059156694	6.162599471	6.057961342	6.029795242	6.07912523	6.059163015	6.178812756	6.124899519	6.192751118	6.154605218	6.167147095	6.170444832	6.274853159	6.131622626	6.148191282	5.975569058	6.017622007	6.134813192	6.255812223	6.284004043	6.260896363	6.081183396	6.374404325	6.325367667	6.130663543	5.995177189	6.029930611	6.042598935	6.134095446
Mm.13144	7.68279917	7.576257594	7.352286759	7.245577677	7.824928948	7.28747475	7.631163088	7.389945354	7.455693696	7.722476566	7.302310238	7.529210443	7.537476528	7.454945756	7.393032443	7.256246658	7.35930427	7.416143014	7.389798574	7.389333933	4.619897519	4.650235075	4.659966843	4.638026984	4.654571443	4.581477766	4.645384567	4.769417519	4.653423154	4.644607566	3.272454486	3.712843527	3.027029084	3.842070082	3.894891988	3.76877988	3.670922072	3.664499797	3.650685412	3.477083003	3.390016741	3.73149715	3.309029957	4.051640228	4.01160064	3.788317062	3.699376841	4.050179519	3.79053451
Mm.131443	8.86665624	8.938531107	9.05819724	8.945116361	9.008417629	8.811773222	8.677948096	8.942571251	8.936488762	8.932299227	8.288073789	8.292813238	8.355029527	8.316159948	8.433365104	8.317048939	8.30970505	8.278581783	8.31464454	8.336877581	7.267602332	7.417316689	7.382772293	7.331572852	7.294349997	7.257351734	7.310820145	7.182974061	7.319220321	7.276012174	4.608884471	4.693038446	4.844172713	4.66256637	4.609099206	4.667135851	5.111464348	4.733742444	4.886668099	4.843592254	4.817785244	4.635496069	4.753790685	4.771659096	4.649140753	4.562776745	5.1085147	4.667264361	4.71512863
Mm.13145	10.13398666	10.36545246	10.18037308	10.34555903	9.965315813	10.38538465	9.919802115	10.19703601	10.24338294	9.753446515	7.864585861	7.923466552	7.874996441	7.826133688	7.866029398	7.851890474	7.85013497	7.78705668	7.732744706	7.818489078	5.434767474	5.562259113	5.387607188	5.418209032	5.45134038	5.535117206	5.393078957	5.322764394	5.477474001	5.335533827	4.826978665	4.752746312	4.614431255	4.772387798	4.733872943	4.713417023	4.742175463	4.570937309	4.683950788	4.666987322	4.713914885	4.593968315	4.653245264	4.523306386	4.72197648	4.746741922	4.735771231	4.712282286	4.70895586
Mm.13148	7.073252877	7.39004589	7.572736294	7.092784631	7.057857333	7.583864406	7.452379776	7.322734214	7.053769327	7.114230368	7.75837441	7.863836639	7.823497465	7.800170009	7.848419869	7.720029038	7.729975333	7.782218766	7.792877738	7.791246084	5.105247851	5.050397934	5.036499759	5.007659584	5.041249562	5.046288588	5.042266347	5.007084982	5.024261901	5.063124123	3.920454115	3.742695383	3.938370181	3.949249871	3.697010431	3.942218661	3.700678359	3.73758074	3.750612322	3.865369665	3.867925137	3.843180803	3.821631701	3.774893554	3.688633014	3.778005315	3.799867144	3.448630124	3.875489307
Mm.1315	6.901086675	6.984937752	6.83429864	7.139490855	7.179227919	6.989747314	6.974273992	7.25163334	6.961566164	7.037827991	6.938299713	6.908961093	6.905873816	6.946282348	6.93168552	6.94540079	6.943629278	6.923297356	6.937837496	6.884178606	4.52103311	4.495367431	4.614142863	4.539822437	4.539820937	4.459609384	4.574272363	4.45788238	4.501668279	4.411170528	3.421324127	3.333964955	3.260167191	3.469355796	3.523975815	3.54907306	3.588573824	3.603706443	3.612990756	3.318645909	3.348657173	3.220365413	3.250606689	3.321261117	3.273377655	3.471868431	3.234974902	3.540883452	3.478872228
Mm.131530	9.54121724	10.58888742	10.65067535	10.4156652	10.30714463	10.61059129	9.552715451	10.34070057	10.70346229	9.861570808	10.39743098	10.62168402	10.75045811	10.66610329	10.6605539	10.547315	10.73409111	10.58473575	10.67267875	10.72858857	6.917358723	6.861869526	6.881195358	6.898571368	6.895486072	7.039086634	6.920867868	6.898276266	6.872018595	6.944524416	6.309593087	6.47161449	6.172958664	6.13804301	6.254139525	6.380220584	6.169667095	6.24317311	6.261344109	6.214486184	6.086171963	6.302538305	5.953287525	6.079530306	6.294319608	6.350006925	6.269087875	6.570396234	6.428460714
Mm.131555	9.241366713	8.871427617	8.901262906	8.994468744	9.163996994	8.912936112	8.662718103	8.933325576	9.143961192	8.757886112	8.120775306	8.230730596	8.245199168	8.112481815	8.232965733	8.08456881	8.142250333	8.207349284	8.22487139	8.137513419	4.599529633	4.578858515	4.514196171	4.475391226	4.4699995	4.432156449	4.543050819	4.419109803	4.400691183	4.419376016	3.819599478	3.816523401	3.752193693	3.756539722	3.789027267	3.666085969	3.617854945	3.778842066	3.765167679	3.757081715	3.77857433	3.738637875	3.716455375	3.77045308	3.758182825	3.710157312	3.736255888	3.674459456	3.744973227
Mm.131572	8.301592958	8.399024105	8.414517533	8.362813507	8.388850847	8.258034771	8.658203414	8.385102716	8.487374323	8.358403267	7.5639629	7.575152746	7.608188935	7.558137726	7.585479964	7.581270038	7.581526941	7.576564017	7.588302655	7.616747621	5.281592623	5.360969306	5.317634113	5.203758506	5.110258315	5.291560166	5.271811421	5.309414727	5.348100182	5.357787591	3.458719373	3.533927639	3.528136105	3.333534689	3.390371178	3.562136872	3.524854462	3.688609103	3.620249657	3.502836325	3.721835096	3.598667589	3.725337132	3.67913526	3.512728563	3.496974557	3.392942688	3.61310079	3.606228484
Mm.131618	8.643064031	8.655947186	8.560727064	8.537226874	8.567176433	8.696715079	8.594959679	8.694788623	8.690426624	8.739398646	7.938852853	7.9281882	7.913195225	7.907716166	7.940225971	8.000640843	7.955304992	7.850074201	7.968929129	7.959528726	5.68702232	5.647601548	5.728572862	5.742760553	5.745880623	5.822648652	5.603045939	5.688825248	5.718701146	5.708941628	4.929134908	4.889778602	3.88857836	5.077590357	4.95669636	5.113508709	5.177768721	5.168447227	5.254484055	5.051148391	4.910459398	4.923147689	4.423812549	5.063144869	4.996624424	5.102254697	5.372953626	5.399093072	5.347511815
Mm.131723	7.003349319	6.946772507	6.878113196	6.929073074	7.044796862	6.90799476	6.958773358	6.935252501	7.015611104	6.891116599	6.997157101	6.947678625	6.865998555	6.918266751	6.853363748	6.885789379	6.850585653	6.925919223	6.929650196	6.905034189	4.679999007	4.781327703	4.629326719	4.6937001	4.710981559	4.667319782	4.823953359	4.677779906	4.643042613	4.704792471	2.91075301	2.748739393	2.734426452	2.688771505	2.693803464	2.53997612	2.358950139	2.843564716	2.568637012	2.883325375	2.906285701	2.645522837	2.699154991	2.776252015	2.804944879	2.717188265	2.503106212	2.649601874	2.734748344
Mm.1318	7.032499456	6.861827303	6.870774639	6.928901007	6.937439483	8.077042966	7.392319808	6.910900766	6.988338426	6.874621754	7.874643326	7.895040222	7.90013042	7.935883542	7.836937943	7.98896772	7.882652422	7.928428742	7.925897259	7.929703136	4.691292367	4.6518544	4.650699399	4.574857039	4.616695219	4.595186349	4.637327675	4.603350543	4.59931527	4.604127458	4.77997676	4.598947067	4.748091791	4.477538243	4.696316297	4.561341197	4.624796092	4.588836781	4.647505894	4.605347385	4.706565204	4.555501662	4.733470315	4.531217469	4.585488176	4.49041176	4.580689251	4.507215925	4.584324076
Mm.132006	9.479006737	9.343760801	9.437541719	8.748851751	9.619548323	9.035559295	8.897507382	9.252660229	9.579985172	9.827288056	7.788894647	7.858684728	7.806495753	7.912179765	7.823001522	7.853186887	7.83975971	7.882258085	7.8141079	7.866446931	5.075395333	5.080621494	5.052243374	5.09029781	5.10475845	5.044515058	5.097430267	5.040611855	5.086732937	5.069928733	5.123887254	4.927682857	5.016903857	4.91778019	5.030505193	4.997793434	5.092532754	5.065258935	5.133523727	5.086343712	5.199778748	4.970010808	5.058418888	5.058405628	5.086851713	4.951847374	5.067975783	5.003972405	5.061972536
Mm.1321	6.881856611	6.837569641	6.856956762	6.867934652	6.810103369	7.024160257	6.834546563	6.830465379	7.109901889	6.918690404	7.125904915	7.120202193	7.093158429	7.06792081	7.1295957	7.080631444	7.12302131	7.148695392	7.145819716	6.988361965	4.482710178	4.590906865	4.670401047	4.543387908	4.729170037	4.65667941	4.699153559	4.644472603	4.506428884	4.652148096	2.974004656	3.268307281	3.378091317	3.745569314	3.353194415	3.471559125	3.468573957	3.58062528	3.303406722	3.424630218	3.122927157	3.568179941	3.505034814	3.845325067	3.364589894	3.491999619	3.642663833	3.759278243	3.352824737
Mm.132172	8.154214604	7.978485785	8.160281863	7.999884176	8.354843842	7.823741228	8.21950132	8.191264177	8.216237988	8.525757016	7.792680547	7.85684061	7.820827101	7.78577561	7.846093593	7.867186886	7.878984899	7.851350527	7.893059271	7.817038354	4.884407933	4.909591602	4.872238437	4.93499327	4.901490936	4.926867209	4.885646405	4.894103062	4.880467205	4.884710026	3.770596345	3.785502607	3.803007828	4.074609807	3.794248989	3.825611534	3.871729656	3.84208689	3.687911676	3.861151762	3.907916856	3.960685835	4.012871622	4.051538025	3.935578003	4.038977711	4.081025471	4.050686612	3.93490278
Mm.132178	7.548732586	7.580994854	7.525201863	7.601943478	7.490092513	7.716310034	7.660661733	7.687242791	7.623039961	7.339595	7.229317936	7.276432862	7.218957306	7.220067703	7.21717227	7.250277822	7.190914916	7.27473596	7.200571859	7.221120357	4.831644521	4.845372664	4.944292084	4.849286551	4.880571621	4.898751398	4.881068825	4.846871285	4.878836178	4.854244776	3.05124228	3.242135081	3.203347632	3.413323506	3.41499279	3.404657133	3.582111415	3.433310307	3.456848202	3.421458116	3.112489934	3.314798271	3.281180056	3.573607977	3.404312929	3.418253029	3.647068591	3.468056621	3.361988738
Mm.132196	7.353812891	7.308924401	7.254175462	7.470015401	7.633882788	7.329542103	7.809525882	7.509216354	7.345601253	7.603705218	7.6142941	7.640573962	7.700346336	7.707039545	7.62285647	7.681441446	7.640797175	7.657043095	7.642926178	7.614850064	5.04534106	5.027914033	5.18614865	5.064862391	5.06578669	5.09831301	4.912771128	5.215389846	5.090161842	5.158059717	3.782517039	3.702885989	3.824187314	3.834374985	3.877618547	3.668023092	3.622710729	3.543992717	3.767047612	3.630965439	3.632564663	3.694883442	3.846528644	3.51929606	3.760154165	3.713154648	3.627443387	3.50376321	3.694017499
Mm.132208	8.57674426	8.392980046	8.811003989	8.400122013	8.729619481	8.36503259	8.201420413	8.683097757	8.809571809	8.766180449	7.615086523	7.6312905	7.628244344	7.611171306	7.595782919	7.577449771	7.543549485	7.597897907	7.584360382	7.551518403	7.2658528	7.266805375	7.323656586	7.183662346	7.234764709	7.190428903	7.208616378	7.169502438	7.217343269	7.039379129	4.256371892	4.253939235	4.354561369	4.121103134	4.242927406	4.365835183	4.360470015	4.473173088	4.442326092	4.454828195	4.512182324	4.275789661	4.375662112	4.476456609	4.308057571	4.096921248	4.362622636	4.455555409	4.482130473
Mm.132226	8.480231385	7.900911139	8.267240327	7.76383451	8.216241144	8.256252058	8.541935243	8.314752203	7.879046261	8.325998062	7.609662889	7.570493807	7.606310754	7.615474404	7.776832376	7.566283576	7.595147775	7.671250854	7.649032688	7.680035524	5.239130889	5.201866058	5.297727159	5.236082441	5.27576772	5.20387926	5.19083553	5.246615212	5.278172862	5.224822629	5.378193119	5.613481007	5.663209947	5.809375164	5.573634448	5.84085421	5.96426926	5.934450149	5.653034441	5.688049402	5.513679552	5.754890722	5.708554633	6.026517018	5.660395831	5.783159132	6.024017453	6.079318983	5.739160003
Mm.132243	7.008532151	7.094899334	7.721105513	6.945455297	7.631806877	7.255180583	7.017400119	7.354128338	7.329990976	7.105445039	6.998763113	7.032766137	7.065020996	7.085986337	7.024052292	6.944262181	7.044442164	7.032946489	7.118031062	7.004410896	4.768489925	4.797223057	4.774677278	4.720023334	4.873859823	4.801701155	4.643179018	4.800954357	4.76403397	4.769030581	3.878780862	3.82266161	3.719641153	3.44620874	3.761799121	3.654446277	3.89816696	3.639078284	3.71428581	3.622271039	3.956942124	3.926533658	3.79035929	3.804079013	3.727064083	3.583069883	4.032251883	3.786022171	3.642883862
Mm.132336	10.02089937	10.27961517	10.17612698	10.23032082	10.01306085	10.11795871	9.824020192	10.32282003	10.31453914	9.93557155	8.517956327	8.445794048	8.481714372	8.421382557	8.489104633	8.560719678	8.455845015	8.420364459	8.435210136	8.52060913	5.682498054	5.480278346	5.542817062	5.445492053	5.421573943	5.477728852	5.520485756	5.553946433	5.519684934	5.545313562	4.363503288	4.586025249	4.535763422	4.051150689	4.489141993	4.54848219	4.668739233	4.756731962	4.580410365	4.592971694	4.484852509	4.597561885	4.70063639	4.724069019	4.510029435	3.995775481	4.512313281	4.576482803	4.444133913
Mm.132392	7.531608187	8.120384081	7.976744824	7.822902628	7.705828543	8.40081719	7.246643424	7.199017815	8.073979145	7.515826095	7.697707083	7.645551665	7.659612734	7.647136959	7.669628482	7.630506722	7.651256059	7.644096096	7.636547628	7.640495239	5.745417324	5.719527985	5.743827944	5.735574464	5.757426581	5.706103416	5.718732835	5.753580451	5.740324392	5.715242687	4.327187903	4.237708838	4.128646514	3.887098445	3.97118748	4.167483291	4.221287635	4.142035191	4.155155504	4.246560151	4.320176995	4.093165955	4.138404431	4.104642656	4.172119542	3.926992156	4.134452997	4.186565839	4.275005833
Mm.132579	9.068558125	8.905161144	9.042407131	8.600548243	9.090447313	9.023186407	9.0540733	8.764393504	9.062488681	9.380112557	7.611061216	7.567472168	7.732295464	7.635900666	7.639129185	7.726094817	7.652299925	7.649144623	7.645292588	7.706011451	5.962963718	6.006390669	6.142669649	6.084101701	6.077947278	6.04592108	6.033191425	6.049988529	6.066958036	6.293048886	4.630646641	4.662519544	4.851910302	5.098440401	4.729875131	4.835556035	4.878440923	4.850522287	4.832579081	4.736564808	4.581208372	4.815657958	4.944584998	4.986351823	4.805121279	4.994596482	4.924762072	4.994338289	4.95118979
Mm.132584	8.312090498	8.684811041	8.581625235	8.525814351	8.403233613	8.655722978	8.319913772	7.906276471	8.775224912	8.430709759	7.867230665	7.966110203	8.02560341	7.949713362	8.071593797	7.899112083	7.917054794	7.942548591	8.048405204	7.995767529	5.465073301	5.676947314	5.716065361	5.684969566	5.557071905	5.491470905	5.605054701	5.574564435	5.878463927	5.742082434	5.276735125	5.213344142	5.110869606	4.852479671	5.0632435	5.158662287	5.319281635	5.104969589	5.139491126	5.182482593	5.289831681	5.214949232	5.134264371	5.175594822	5.175448658	4.972741979	5.476633689	5.247363274	5.241475902
Mm.132613	7.573241065	7.143282492	7.088387112	6.986869204	7.156624025	7.583729983	7.454868049	7.209957772	7.372783362	7.103111828	7.082770301	7.159569882	7.23458835	7.185575434	7.166871546	7.099950913	7.175392923	7.186699771	7.293593645	7.181809585	4.718282623	4.739506005	4.720875199	4.747899338	4.821626265	4.695802913	4.764369496	4.688955887	4.746753351	4.722410306	3.849882784	3.793314614	3.29932718	3.386176597	3.630957902	3.394559434	3.524422696	3.687763452	3.478890845	3.656391299	3.824690432	3.711529207	3.442763771	3.615265519	3.730416559	3.65609105	3.58816541	3.632775816	3.855850071
Mm.132788	8.373535932	8.109530784	8.127832277	7.909773315	8.507583615	8.26443	7.829960947	7.75682881	8.125882286	8.273531856	8.515669519	8.571910213	8.603555548	8.489531322	8.590122813	8.511860147	8.499524922	8.516327981	8.517275038	8.517087868	4.640110526	4.703932522	4.666603977	4.697212211	4.751128752	4.738564383	4.729352801	4.710489884	4.725905887	4.692770961	3.969342046	4.207453687	4.139173739	4.0779296	3.953522011	4.196661482	4.047306258	4.154626096	4.007280799	4.125666345	4.218628981	4.164697909	4.2601875	4.350531254	4.185554453	4.13662947	4.198153	4.358137355	4.238702784
Mm.132789	10.16601609	10.2251277	10.04132596	10.03448653	10.23712334	10.47916111	10.33966865	9.927538102	10.38447577	10.19370573	8.571588011	8.638938307	8.5881754	8.535200474	8.550517428	8.599737553	8.601598443	8.495887303	8.597367162	8.506611324	6.2246632	6.214458568	6.186745856	6.185405665	6.168744873	6.169569784	6.117178991	6.115990549	6.121572234	6.071806131	5.096197307	4.720638332	5.167494234	5.293279573	4.451135591	5.15509969	4.77589454	4.889523969	5.211436897	5.239176821	5.040380242	4.78610378	4.858540895	4.905236481	4.981468463	5.43399058	5.23331394	5.440043495	5.528904891
Mm.132857	10.20783665	10.3105887	10.37300164	10.4572651	10.18867762	10.28087365	10.26832424	10.21740824	10.4005956	10.24783251	7.862481761	7.995656697	7.913732973	7.951523607	7.991174919	7.987814036	7.92326367	7.86380554	7.956325276	7.914126283	4.626838439	4.759055119	4.625014202	4.630482877	4.60351682	4.71539332	4.825561945	4.459286121	4.748541571	4.606545382	4.917427485	4.646213542	4.621506271	4.652621787	4.701766301	4.781431839	4.716937705	4.630210516	4.712417898	4.674308778	4.869151623	4.663718587	4.807545937	4.686201959	4.762701964	4.784505495	4.746487964	4.673937436	4.735711827
Mm.133036	6.956397993	7.056639692	6.753798279	7.886800738	6.840381439	7.046937163	6.993798889	7.200909416	6.99073886	7.030115705	6.956620818	6.8851599	6.911494377	6.959770145	6.870218989	6.953504192	6.960407476	6.933317499	6.996487719	6.935105877	4.528755287	4.556738731	4.704964555	4.638203984	4.627877405	4.643899112	4.579396724	4.724172992	4.513537035	4.640616728	4.376613661	4.205541917	4.42405939	4.069212664	4.159913818	4.442023189	4.400684234	4.244986388	4.276299434	4.169149033	4.366996734	4.252538571	4.467413244	4.150493886	4.207270377	4.503899233	4.60418188	4.492635141	4.301918482
[truncated: 10,209 more rows]
[truncated: 21 more columns]
